# Supplementary material for: Tris(1,10-phenanthroline)cadmium 3,3′-dicarb­oxy-4,4′-diazenedi­yl­dibenzoate–4,4′-diazenediyldiphthalic acid–methanol (1/0.5/1)
Source: Acta Crystallogr Sect E Struct Rep Online. 2011 Jun 11;67(Pt 7):m867–8. doi: 10.1107/S160053681102068X (PMC3151760; doi:10.1107/S160053681102068X)
Supplement: Supplementary file 1 [file e-67-0m867-sup1.cif]

##############################################################################
#                                                                            #
# This CIF contains the data in a paper accepted for publication in          #
# Acta Crystallographica Section E. It conforms to the requirements of       #
# Notes for Authors for Acta Crystallographica Section E, and has been       #
# peer reviewed under the auspices of the IUCr Commission on Journals.       #
#                                                                            #
# Full details of the Crystallographic Information File format               #
# are given in the paper "The Crystallographic Information File (CIF):       #
# a New Standard Archive File for Crystallography" by S. R. Hall, F. H.      #
# Allen and I. D. Brown [Acta Cryst. (1991), A47, 655-685].                  #
#                                                                            #
# The current version of the core CIF dictionary is obtainable from          #
# ftp://ftp.iucr.org/pub/cif_core.dic.                                       #
#                                                                            #
# Software is freely available for graphical display of the structure(s)     #
# in this CIF. For information consult the CIF software page                 #
# http://www.iucr.org/resources/cif/software.                                #
#                                                                            #
# This file may be used for bona fide research purposes within the           #
# scientific community so long as proper attribution is given to the journal # 
# article from which it was obtained.                                        #
#                                                                            #
##############################################################################
data_I
_audit_creation_method     SHELXL-97
_chemical_name_systematic
;
Tris(1,10-phenanthroline)cadmium
3,3'-dicarboxy-4,4'--diazenediyldibenzoate--
4,4'-diazenediyldiphthalic acid--methanol (1/0.5/1)
;
_chemical_name_common     ?
_chemical_formula_moiety
                 'C36 H24 Cd N6 2+, C16 H8 N2 O8 2-, 0.5(C16 H10 N2 O8), C H4 O'
_chemical_formula_sum     'C61 H41 Cd N9 O13'
_chemical_formula_iupac
                    '[Cd (C12 H8 N2)3] (C16 H8 N2 O8), 0.5C16 H10 N2 O8, C H4 O'
_chemical_formula_weight     1220.43
_chemical_melting_point     ?
_symmetry_cell_setting     triclinic
_symmetry_space_group_name_H-M     'p-1'
_symmetry_space_group_name_Hall     '-P 1'
loop_
    _symmetry_equiv_pos_as_xyz
    'x, y, z'
    '-x, -y, -z'
_cell_length_a     13.6902(9)
_cell_length_b     13.7659(9)
_cell_length_c     16.9518(11)
_cell_angle_alpha     79.0220(10)
_cell_angle_beta     73.4920(10)
_cell_angle_gamma     64.4390(10)
_cell_volume     2754.7(3)
_cell_formula_units_Z     2
_cell_measurement_reflns_used     10030
_cell_measurement_theta_min     2.35
_cell_measurement_theta_max     25.20
_cell_measurement_temperature     298(2)
_exptl_crystal_description     block
_exptl_crystal_colour     red
_exptl_crystal_size_max     0.23
_exptl_crystal_size_mid     0.16
_exptl_crystal_size_min     0.07
_exptl_crystal_density_diffrn     1.471
_exptl_crystal_density_meas     ?
_exptl_crystal_density_method     'not measured'
_exptl_crystal_F_000     1244
_exptl_absorpt_coefficient_mu     0.472
_exptl_absorpt_correction_type     multi-scan
_exptl_absorpt_process_details     '(SADABS; Sheldrick, 2008)'
_exptl_absorpt_correction_T_min     0.8998
_exptl_absorpt_correction_T_max     0.9679
_exptl_special_details
;
;
_diffrn_ambient_temperature     298(2)
_diffrn_radiation_type     MoK\a
_diffrn_radiation_wavelength     0.71073
_diffrn_radiation_source     'fine-focus sealed tube'
_diffrn_radiation_monochromator     graphite
_diffrn_measurement_device_type     'Bruker APEXII area-detector'
_diffrn_measurement_method     '\f and \w'
_diffrn_detector_area_resol_mean     ?
_diffrn_reflns_number     21086
_diffrn_reflns_av_R_equivalents     0.0209
_diffrn_reflns_av_sigmaI/netI     0.0294
_diffrn_reflns_theta_min     2.49
_diffrn_reflns_theta_max     25.35
_diffrn_reflns_theta_full     25.20
_diffrn_measured_fraction_theta_max     0.993
_diffrn_measured_fraction_theta_full     0.993
_diffrn_reflns_limit_h_min     -16
_diffrn_reflns_limit_h_max     16
_diffrn_reflns_limit_k_min     -16
_diffrn_reflns_limit_k_max     16
_diffrn_reflns_limit_l_min     -20
_diffrn_reflns_limit_l_max     20
_diffrn_standards_number     0
_diffrn_standards_interval_count     0
_diffrn_standards_interval_time     0
_diffrn_standards_decay_%     ?
_refine_special_details
;
 Refinement of F^2^ against ALL reflections.  The weighted R-factor wR and
 goodness of fit S are based on F^2^, conventional R-factors R are based
 on F, with F set to zero for negative F^2^. The threshold expression of
 F^2^ > 2sigma(F^2^) is used only for calculating R-factors(gt) etc. and is
 not relevant to the choice of reflections for refinement.  R-factors based
 on F^2^ are statistically about twice as large as those based on F, and R-
 factors based on ALL data will be even larger.
;
_reflns_number_total     10030
_reflns_number_gt     8170
_reflns_threshold_expression     I>2\s(I)
_refine_ls_structure_factor_coef     Fsqd
_refine_ls_matrix_type     full
_refine_ls_R_factor_all     0.0466
_refine_ls_R_factor_gt     0.0353
_refine_ls_wR_factor_gt     0.0972
_refine_ls_wR_factor_ref     0.1028
_refine_ls_goodness_of_fit_ref     1.067
_refine_ls_restrained_S_all     1.067
_refine_ls_number_reflns     9876
_refine_ls_number_parameters     775
_refine_ls_number_restraints     10
_refine_ls_hydrogen_treatment     constr
_refine_ls_weighting_scheme     calc
_refine_ls_weighting_details
         'calc w=1/[\s^2^(Fo^2^)+(0.0643P)^2^+0.0000P] where P=(Fo^2^+2Fc^2^)/3'
_atom_sites_solution_hydrogens     geom
_atom_sites_solution_primary     direct
_atom_sites_solution_secondary     difmap
_refine_ls_shift/su_max     0.002
_refine_ls_shift/su_mean     0.000
_refine_diff_density_max     0.660
_refine_diff_density_min     -0.294
_refine_ls_extinction_method     none
_refine_ls_extinction_coef     ?
loop_
    _atom_type_symbol
    _atom_type_description
    _atom_type_scat_dispersion_real
    _atom_type_scat_dispersion_imag
    _atom_type_scat_source
    'C' 'C' 0.0033 0.0016
                         'International Tables Vol C Tables 4.2.6.8 and 6.1.1.4'
    'H' 'H' 0.0000 0.0000
                         'International Tables Vol C Tables 4.2.6.8 and 6.1.1.4'
    'Cd' 'Cd' -0.8075 1.2024
                         'International Tables Vol C Tables 4.2.6.8 and 6.1.1.4'
    'N' 'N' 0.0061 0.0033
                         'International Tables Vol C Tables 4.2.6.8 and 6.1.1.4'
    'O' 'O' 0.0106 0.0060
                         'International Tables Vol C Tables 4.2.6.8 and 6.1.1.4'
_computing_data_collection     'APEX2 (Bruker, 2008)'
_computing_cell_refinement     'APEX2 (Bruker, 2008)'
_computing_data_reduction     'APEX2 (Bruker, 2008)'
_computing_structure_solution     'SHELXS97 (Sheldrick, 2008)'
_computing_structure_refinement
;
SHELXL97 (Sheldrick, 2008)
and PLATON (van der Sluis & Spek, 1990; Spek, 2003)
;
_computing_molecular_graphics
;
ORTEPIII (Burnett & Johnson, 1996), ORTEP-3 for Windows (Farrugia,
1997) and
Mercury (Macrae <i>et al.</i>, 2006, 2010)
;
_computing_publication_material     'publCIF (Westrip, 2010)'
loop_
    _atom_site_type_symbol
    _atom_site_label
    _atom_site_fract_x
    _atom_site_fract_y
    _atom_site_fract_z
    _atom_site_U_iso_or_equiv
    _atom_site_adp_type
    _atom_site_calc_flag
    _atom_site_refinement_flags
    _atom_site_occupancy
    _atom_site_symmetry_multiplicity
    _atom_site_disorder_assembly
    _atom_site_disorder_group
    Cd Cd1 0.194625(14) 0.318919(15) 0.770925(10) 0.05192(9) Uani d . 1 1 . .
    N N1 0.2000(2) 0.34134(18) 0.90344(14) 0.0644(6) Uani d . 1 1 . .
    N N2 0.01626(18) 0.36033(18) 0.85645(13) 0.0572(5) Uani d . 1 1 . .
    N N3 0.15295(17) 0.48840(18) 0.69513(12) 0.0523(5) Uani d . 1 1 . .
    N N4 0.36188(17) 0.33952(19) 0.70773(13) 0.0564(5) Uani d . 1 1 . .
    N N5 0.29240(19) 0.12915(19) 0.78538(14) 0.0620(6) Uani d . 1 1 . .
    N N6 0.16334(18) 0.2430(2) 0.67404(13) 0.0606(6) Uani d . 1 1 . .
    C C1 0.2886(3) 0.3350(3) 0.9249(2) 0.0823(10) Uani d . 1 1 . .
    H H1 0.3524 0.3293 0.8841 0.099 Uiso calc R 1 1 . .
    C C2 0.2888(4) 0.3367(3) 1.0074(3) 0.1024(14) Uani d . 1 1 . .
    H H2 0.3520 0.3315 1.0212 0.123 Uiso calc R 1 1 . .
    C C3 0.1961(5) 0.3460(3) 1.0661(2) 0.1059(16) Uani d . 1 1 . .
    H H3 0.1958 0.3469 1.1209 0.127 Uiso calc R 1 1 . .
    C C4 0.0990(4) 0.3544(2) 1.04590(18) 0.0860(12) Uani d . 1 1 . .
    C C5 -0.0037(5) 0.3647(3) 1.1045(2) 0.1116(18) Uani d . 1 1 . .
    H H5 -0.0082 0.3654 1.1602 0.134 Uiso calc R 1 1 . .
    C C6 -0.0918(5) 0.3733(3) 1.0815(3) 0.1185(18) Uani d . 1 1 . .
    H H6 -0.1566 0.3798 1.1214 0.142 Uiso calc R 1 1 . .
    C C7 -0.0899(3) 0.3729(2) 0.9969(2) 0.0820(10) Uani d . 1 1 . .
    C C8 -0.1819(3) 0.3822(3) 0.9691(3) 0.1015(14) Uani d . 1 1 . .
    H H8 -0.2486 0.3894 1.0067 0.122 Uiso calc R 1 1 . .
    C C9 -0.1726(3) 0.3806(3) 0.8892(3) 0.0946(12) Uani d . 1 1 . .
    H H9 -0.2326 0.3864 0.8704 0.114 Uiso calc R 1 1 . .
    C C10 -0.0726(2) 0.3703(2) 0.8339(2) 0.0712(8) Uani d . 1 1 . .
    H H10 -0.0679 0.3703 0.7781 0.085 Uiso calc R 1 1 . .
    C C11 0.0094(3) 0.3614(2) 0.93751(16) 0.0601(7) Uani d . 1 1 . .
    C C12 0.1051(3) 0.3525(2) 0.96180(15) 0.0626(8) Uani d . 1 1 . .
    C C13 0.0526(2) 0.5588(2) 0.68553(16) 0.0583(7) Uani d . 1 1 . .
    H H13 -0.0080 0.5412 0.7110 0.070 Uiso calc R 1 1 . .
    C C14 0.0339(3) 0.6570(3) 0.63954(18) 0.0697(8) Uani d . 1 1 . .
    H H14 -0.0374 0.7036 0.6338 0.084 Uiso calc R 1 1 . .
    C C15 0.1219(3) 0.6841(3) 0.60295(18) 0.0750(9) Uani d . 1 1 . .
    H H15 0.1111 0.7495 0.5713 0.090 Uiso calc R 1 1 . .
    C C16 0.2285(3) 0.6139(2) 0.61277(17) 0.0660(7) Uani d . 1 1 . .
    C C17 0.3245(3) 0.6384(3) 0.5782(2) 0.0926(11) Uani d . 1 1 . .
    H H17 0.3167 0.7045 0.5485 0.111 Uiso calc R 1 1 . .
    C C18 0.4240(3) 0.5685(4) 0.5879(3) 0.0999(12) Uani d . 1 1 . .
    H H18 0.4841 0.5879 0.5663 0.120 Uiso calc R 1 1 . .
    C C19 0.4426(3) 0.4638(3) 0.63071(19) 0.0755(9) Uani d . 1 1 . .
    C C20 0.5488(3) 0.3843(4) 0.6386(2) 0.0932(12) Uani d . 1 1 . .
    H H20 0.6116 0.3996 0.6170 0.112 Uiso calc R 1 1 . .
    C C21 0.5585(3) 0.2864(4) 0.6775(2) 0.0920(11) Uani d . 1 1 . .
    H H21 0.6279 0.2326 0.6811 0.110 Uiso calc R 1 1 . .
    C C22 0.4630(2) 0.2680(3) 0.71172(19) 0.0726(8) Uani d . 1 1 . .
    H H22 0.4705 0.2009 0.7394 0.087 Uiso calc R 1 1 . .
    C C23 0.3510(2) 0.4370(2) 0.66705(15) 0.0566(6) Uani d . 1 1 . .
    C C24 0.2412(2) 0.5148(2) 0.65882(14) 0.0535(6) Uani d . 1 1 . .
    C C25 0.3575(3) 0.0734(3) 0.8377(2) 0.0772(9) Uani d . 1 1 . .
    H H25 0.3637 0.1106 0.8752 0.093 Uiso calc R 1 1 . .
    C C26 0.4165(3) -0.0373(3) 0.8390(3) 0.0953(12) Uani d . 1 1 . .
    H H26 0.4623 -0.0732 0.8758 0.114 Uiso calc R 1 1 . .
    C C27 0.4066(3) -0.0921(3) 0.7864(3) 0.1054(15) Uani d . 1 1 . .
    H H27 0.4456 -0.1666 0.7869 0.126 Uiso calc R 1 1 . .
    C C28 0.3383(3) -0.0383(3) 0.7308(2) 0.0828(10) Uani d . 1 1 . .
    C C29 0.3250(4) -0.0914(4) 0.6713(4) 0.1158(17) Uani d . 1 1 . .
    H H29 0.3618 -0.1660 0.6700 0.139 Uiso calc R 1 1 . .
    C C30 0.2617(4) -0.0357(4) 0.6188(3) 0.1181(18) Uani d . 1 1 . .
    H H30 0.2533 -0.0728 0.5824 0.142 Uiso calc R 1 1 . .
    C C31 0.2052(3) 0.0796(3) 0.6155(2) 0.0846(11) Uani d . 1 1 . .
    C C32 0.1410(3) 0.1409(4) 0.5584(2) 0.0984(13) Uani d . 1 1 . .
    H H32 0.1332 0.1070 0.5194 0.118 Uiso calc R 1 1 . .
    C C33 0.0908(3) 0.2482(4) 0.5601(2) 0.0996(14) Uani d . 1 1 . .
    H H33 0.0481 0.2894 0.5221 0.119 Uiso calc R 1 1 . .
    C C34 0.1026(3) 0.2983(3) 0.61885(17) 0.0736(9) Uani d . 1 1 . .
    H H34 0.0668 0.3730 0.6195 0.088 Uiso calc R 1 1 . .
    C C35 0.2147(2) 0.1351(3) 0.67309(17) 0.0629(7) Uani d . 1 1 . .
    C C36 0.2826(2) 0.0746(2) 0.73160(18) 0.0635(7) Uani d . 1 1 . .
    N N7 0.48610(19) 0.04145(17) 0.51715(13) 0.0576(5) Uani d . 1 1 . .
    C C37 0.4210(2) 0.1386(2) 0.47573(14) 0.0520(6) Uani d . 1 1 . .
    C C38 0.3927(2) 0.2337(2) 0.50901(16) 0.0608(7) Uani d . 1 1 . .
    H H38 0.4161 0.2321 0.5558 0.073 Uiso calc R 1 1 . .
    C C39 0.3303(2) 0.3303(2) 0.47330(16) 0.0599(7) Uani d . 1 1 . .
    H H39 0.3127 0.3939 0.4959 0.072 Uiso calc R 1 1 . .
    C C40 0.2928(2) 0.3353(2) 0.40435(15) 0.0526(6) Uani d D 1 1 A .
    C C43 0.2217(3) 0.4439(2) 0.3717(2) 0.0631(7) Uani d D 1 1 . .
    O O1 0.1197(5) 0.4801(7) 0.3911(5) 0.095(2) Uani d PD 0.65 1 A 1
    O O2 0.2763(8) 0.4987(8) 0.3310(6) 0.089(3) Uani d PD 0.65 1 A 1
    H H2A 0.2330 0.5659 0.3341 0.107 Uiso d R 1 1 . .
    O O1B 0.1409(11) 0.4604(12) 0.3517(11) 0.141(8) Uani d PD 0.35 1 A 2
    O O2B 0.2661(17) 0.5111(14) 0.3622(12) 0.099(6) Uani d PD 0.35 1 A 2
    C C41 0.3216(2) 0.2387(2) 0.37008(14) 0.0494(6) Uani d D 1 1 . .
    C C44 0.2883(2) 0.2380(2) 0.29324(17) 0.0586(7) Uani d D 1 1 A .
    O O3 0.2267(4) 0.3186(3) 0.2611(3) 0.0802(12) Uani d PD 0.65 1 A 3
    O O4 0.3291(4) 0.1439(5) 0.2683(4) 0.098(2) Uani d PD 0.65 1 A 3
    H H4A 0.2887 0.1363 0.2425 0.117 Uiso d R 1 1 . .
    O O3B 0.3059(11) 0.2912(9) 0.2303(5) 0.116(4) Uani d PD 0.35 1 A 4
    O O4B 0.2695(8) 0.1541(8) 0.2944(6) 0.083(3) Uani d PD 0.35 1 A 4
    C C42 0.3845(2) 0.1411(2) 0.40667(15) 0.0517(6) Uani d . 1 1 A .
    H H42 0.4023 0.0769 0.3848 0.062 Uiso calc R 1 1 . .
    N N12 0.06170(18) 1.02786(18) 0.86767(13) 0.0547(5) Uani d . 1 1 . .
    N N13 0.11991(18) 0.94232(17) 0.90151(13) 0.0538(5) Uani d . 1 1 . .
    O O5 -0.0929(4) 0.9112(3) 0.5944(2) 0.1661(18) Uani d . 1 1 . .
    O O6 -0.1637(2) 1.0836(2) 0.56001(16) 0.1144(10) Uani d . 1 1 . .
    H H6A -0.1735 1.1648 0.5767 0.172 Uiso d R 1 1 . .
    O O7 -0.18108(17) 1.24773(18) 0.60126(13) 0.0793(6) Uani d . 1 1 . .
    O O8 -0.1673(2) 1.30459(18) 0.70774(17) 0.0948(8) Uani d . 1 1 . .
    O O9 0.4026(3) 0.6922(2) 1.0424(2) 0.1316(12) Uani d . 1 1 . .
    O O10 0.4367(2) 0.7670(2) 1.1261(2) 0.1290(12) Uani d . 1 1 . .
    H H10A 0.4264 0.8509 1.1267 0.194 Uiso d R 1 1 . .
    O O11 0.3728(3) 0.9370(2) 1.1782(2) 0.1315(12) Uani d . 1 1 . .
    O O12 0.2653(3) 1.1037(2) 1.15481(17) 0.1148(10) Uani d . 1 1 . .
    C C45 0.0172(2) 1.0163(2) 0.80526(15) 0.0519(6) Uani d . 1 1 . .
    C C46 0.0319(3) 0.9203(2) 0.78078(19) 0.0736(8) Uani d . 1 1 . .
    H H46 0.0727 0.8546 0.8060 0.088 Uiso calc R 1 1 . .
    C C47 -0.0152(3) 0.9238(3) 0.7178(2) 0.0824(10) Uani d . 1 1 . .
    H H47 -0.0078 0.8591 0.7026 0.099 Uiso calc R 1 1 . .
    C C48 -0.0734(2) 1.0197(2) 0.67622(17) 0.0662(8) Uani d . 1 1 . .
    C C49 -0.0908(2) 1.1174(2) 0.70260(15) 0.0514(6) Uani d . 1 1 . .
    C C50 -0.0443(2) 1.1117(2) 0.76747(15) 0.0518(6) Uani d . 1 1 . .
    H H50 -0.0556 1.1760 0.7860 0.062 Uiso calc R 1 1 . .
    C C51 -0.1117(3) 1.0008(3) 0.6058(2) 0.0994(12) Uani d . 1 1 . .
    C C52 -0.1511(2) 1.2309(2) 0.66752(18) 0.0610(7) Uani d . 1 1 . .
    C C53 0.1621(2) 0.9608(2) 0.96310(15) 0.0488(6) Uani d . 1 1 . .
    C C54 0.1289(2) 1.0597(2) 0.99084(17) 0.0595(7) Uani d . 1 1 . .
    H H54 0.0742 1.1203 0.9712 0.071 Uiso calc R 1 1 . .
    C C55 0.1778(3) 1.0679(2) 1.04835(18) 0.0651(7) Uani d . 1 1 . .
    H H55 0.1543 1.1352 1.0675 0.078 Uiso calc R 1 1 . .
    C C56 0.2602(2) 0.9811(2) 1.07910(16) 0.0571(6) Uani d . 1 1 . .
    C C57 0.2943(2) 0.8789(2) 1.05090(16) 0.0546(6) Uani d . 1 1 . .
    C C58 0.2426(2) 0.8717(2) 0.99353(15) 0.0532(6) Uani d . 1 1 . .
    H H58 0.2631 0.8046 0.9752 0.064 Uiso calc R 1 1 . .
    C C59 0.3030(3) 1.0095(3) 1.1414(2) 0.0810(9) Uani d . 1 1 . .
    C C60 0.3838(3) 0.7717(3) 1.0739(2) 0.0827(9) Uani d . 1 1 . .
loop_
    _atom_site_aniso_label
    _atom_site_aniso_U_11
    _atom_site_aniso_U_22
    _atom_site_aniso_U_33
    _atom_site_aniso_U_12
    _atom_site_aniso_U_13
    _atom_site_aniso_U_23
    Cd1 0.05361(13) 0.06166(14) 0.04453(12) -0.02190(9) -0.01962(8) -0.00342(8)
    N1 0.0808(16) 0.0558(14) 0.0554(13) -0.0139(12) -0.0365(12) -0.0029(10)
    N2 0.0637(14) 0.0519(13) 0.0554(12) -0.0245(11) -0.0103(10) -0.0048(10)
    N3 0.0538(12) 0.0627(14) 0.0449(11) -0.0227(11) -0.0190(9) -0.0039(10)
    N4 0.0521(12) 0.0708(15) 0.0526(12) -0.0257(11) -0.0233(10) 0.0007(11)
    N5 0.0610(13) 0.0639(15) 0.0584(13) -0.0244(12) -0.0127(11) -0.0012(11)
    N6 0.0547(12) 0.0854(18) 0.0498(12) -0.0323(13) -0.0129(10) -0.0117(11)
    C1 0.087(2) 0.081(2) 0.081(2) -0.0110(18) -0.0500(18) -0.0171(17)
    C2 0.135(3) 0.078(2) 0.100(3) -0.009(2) -0.084(3) -0.016(2)
    C3 0.192(5) 0.053(2) 0.065(2) -0.017(2) -0.069(3) -0.0049(16)
    C4 0.158(3) 0.0394(16) 0.0476(16) -0.0200(19) -0.038(2) -0.0007(12)
    C5 0.204(5) 0.062(2) 0.0389(17) -0.041(3) -0.003(3) -0.0063(15)
    C6 0.179(5) 0.075(3) 0.070(3) -0.053(3) 0.027(3) -0.014(2)
    C7 0.111(3) 0.0466(17) 0.0665(19) -0.0316(18) 0.0153(18) -0.0100(14)
    C8 0.088(3) 0.076(2) 0.126(4) -0.047(2) 0.031(2) -0.027(2)
    C9 0.071(2) 0.090(3) 0.122(3) -0.042(2) 0.007(2) -0.028(2)
    C10 0.0635(18) 0.068(2) 0.089(2) -0.0317(15) -0.0121(16) -0.0143(16)
    C11 0.0825(19) 0.0346(13) 0.0551(15) -0.0213(13) -0.0101(14) 0.0010(11)
    C12 0.100(2) 0.0324(13) 0.0431(14) -0.0154(14) -0.0183(14) 0.0010(10)
    C13 0.0577(16) 0.0640(18) 0.0541(14) -0.0205(14) -0.0224(12) -0.0019(13)
    C14 0.0742(19) 0.068(2) 0.0602(17) -0.0160(16) -0.0284(15) -0.0015(14)
    C15 0.097(2) 0.0594(19) 0.0598(17) -0.0251(18) -0.0210(16) 0.0052(14)
    C16 0.078(2) 0.0650(19) 0.0563(16) -0.0317(16) -0.0158(14) 0.0008(13)
    C17 0.100(3) 0.084(3) 0.094(3) -0.050(2) -0.015(2) 0.014(2)
    C18 0.089(3) 0.116(3) 0.109(3) -0.066(3) -0.014(2) 0.005(2)
    C19 0.0676(19) 0.096(2) 0.0718(19) -0.0449(18) -0.0179(15) 0.0045(17)
    C20 0.061(2) 0.136(4) 0.095(3) -0.053(2) -0.0219(18) 0.005(2)
    C21 0.0534(18) 0.126(3) 0.091(2) -0.033(2) -0.0298(17) 0.018(2)
    C22 0.0569(17) 0.090(2) 0.0690(18) -0.0251(16) -0.0276(14) 0.0075(16)
    C23 0.0578(15) 0.0749(19) 0.0478(13) -0.0322(14) -0.0185(11) -0.0052(13)
    C24 0.0620(15) 0.0641(17) 0.0421(12) -0.0283(13) -0.0173(11) -0.0054(12)
    C25 0.073(2) 0.078(2) 0.0716(19) -0.0264(18) -0.0208(16) 0.0133(16)
    C26 0.074(2) 0.078(3) 0.105(3) -0.018(2) -0.014(2) 0.018(2)
    C27 0.086(3) 0.059(2) 0.133(4) -0.023(2) 0.015(3) 0.004(2)
    C28 0.069(2) 0.062(2) 0.104(3) -0.0292(17) 0.0109(19) -0.0153(19)
    C29 0.096(3) 0.087(3) 0.161(5) -0.045(3) 0.018(3) -0.055(3)
    C30 0.105(3) 0.128(4) 0.144(4) -0.075(3) 0.029(3) -0.080(3)
    C31 0.073(2) 0.120(3) 0.081(2) -0.060(2) 0.0130(17) -0.048(2)
    C32 0.087(2) 0.166(4) 0.073(2) -0.072(3) -0.0019(19) -0.052(3)
    C33 0.079(2) 0.180(5) 0.0632(19) -0.063(3) -0.0178(17) -0.033(2)
    C34 0.0666(18) 0.111(3) 0.0562(16) -0.0403(18) -0.0193(14) -0.0155(16)
    C35 0.0541(15) 0.084(2) 0.0579(16) -0.0384(15) 0.0067(12) -0.0243(15)
    C36 0.0571(16) 0.0684(19) 0.0662(17) -0.0337(15) 0.0049(13) -0.0154(14)
    N7 0.0637(13) 0.0574(14) 0.0516(12) -0.0198(12) -0.0285(10) 0.0084(10)
    C37 0.0526(14) 0.0575(16) 0.0452(13) -0.0186(12) -0.0207(11) 0.0040(11)
    C38 0.0716(17) 0.0683(18) 0.0506(14) -0.0268(15) -0.0311(13) 0.0003(13)
    C39 0.0719(17) 0.0559(17) 0.0599(15) -0.0240(14) -0.0277(13) -0.0074(13)
    C40 0.0526(14) 0.0529(15) 0.0550(14) -0.0199(12) -0.0217(11) 0.0012(12)
    C43 0.0640(19) 0.0543(17) 0.0762(19) -0.0180(15) -0.0359(16) -0.0002(14)
    O1 0.060(3) 0.084(4) 0.140(5) -0.017(2) -0.045(3) -0.001(3)
    O2 0.070(3) 0.063(4) 0.114(6) -0.012(2) -0.031(3) 0.019(3)
    O1B 0.150(12) 0.061(7) 0.27(2) -0.038(8) -0.175(14) 0.028(10)
    O2B 0.113(12) 0.055(6) 0.163(17) -0.046(8) -0.094(12) 0.039(8)
    C41 0.0494(13) 0.0536(15) 0.0466(13) -0.0177(11) -0.0212(10) 0.0014(11)
    C44 0.0609(16) 0.0626(18) 0.0563(16) -0.0191(15) -0.0303(13) -0.0017(14)
    O3 0.109(3) 0.065(2) 0.069(3) -0.017(2) -0.059(2) 0.0042(19)
    O4 0.103(4) 0.081(3) 0.108(5) 0.004(3) -0.073(3) -0.033(3)
    O3B 0.216(12) 0.129(9) 0.073(6) -0.120(9) -0.090(7) 0.048(6)
    O4B 0.138(9) 0.080(6) 0.077(6) -0.067(7) -0.066(6) 0.014(4)
    C42 0.0540(14) 0.0502(15) 0.0501(13) -0.0155(12) -0.0215(11) -0.0008(11)
    N12 0.0634(13) 0.0537(13) 0.0542(12) -0.0239(11) -0.0294(10) 0.0053(10)
    N13 0.0614(13) 0.0530(13) 0.0548(12) -0.0228(11) -0.0295(10) 0.0027(10)
    O5 0.259(4) 0.091(2) 0.181(3) -0.015(2) -0.168(3) -0.038(2)
    O6 0.145(2) 0.108(2) 0.0991(18) -0.0198(17) -0.0903(18) -0.0079(15)
    O7 0.0750(13) 0.0851(15) 0.0726(13) -0.0197(12) -0.0455(11) 0.0188(11)
    O8 0.123(2) 0.0525(13) 0.122(2) -0.0230(13) -0.0799(17) 0.0138(13)
    O9 0.139(3) 0.0675(17) 0.177(3) 0.0176(16) -0.102(2) -0.0270(18)
    O10 0.127(2) 0.095(2) 0.159(3) 0.0114(17) -0.112(2) -0.0156(18)
    O11 0.159(3) 0.101(2) 0.163(3) -0.0201(19) -0.130(2) -0.0109(19)
    O12 0.187(3) 0.0809(18) 0.116(2) -0.0481(19) -0.107(2) -0.0005(15)
    C45 0.0580(15) 0.0523(15) 0.0498(13) -0.0201(12) -0.0269(11) 0.0032(11)
    C46 0.097(2) 0.0518(17) 0.0747(19) -0.0153(16) -0.0518(17) 0.0024(14)
    C47 0.113(3) 0.0549(18) 0.089(2) -0.0175(18) -0.059(2) -0.0120(16)
    C48 0.0746(18) 0.0665(19) 0.0618(16) -0.0175(15) -0.0382(14) -0.0072(14)
    C49 0.0473(13) 0.0580(16) 0.0498(13) -0.0184(12) -0.0221(11) 0.0036(11)
    C50 0.0552(14) 0.0515(15) 0.0548(14) -0.0225(12) -0.0235(11) 0.0014(11)
    C51 0.120(3) 0.090(3) 0.097(3) -0.016(2) -0.072(2) -0.018(2)
    C52 0.0511(15) 0.0621(18) 0.0705(17) -0.0218(13) -0.0271(13) 0.0111(14)
    C53 0.0534(14) 0.0505(15) 0.0501(13) -0.0245(12) -0.0233(11) 0.0052(11)
    C54 0.0721(17) 0.0458(15) 0.0662(16) -0.0172(13) -0.0413(14) 0.0062(12)
    C55 0.089(2) 0.0464(15) 0.0704(17) -0.0236(15) -0.0430(16) 0.0002(13)
    C56 0.0682(17) 0.0582(17) 0.0555(15) -0.0278(14) -0.0328(13) 0.0067(12)
    C57 0.0543(14) 0.0538(16) 0.0586(15) -0.0196(12) -0.0272(12) 0.0062(12)
    C58 0.0599(15) 0.0466(14) 0.0560(14) -0.0190(12) -0.0233(12) -0.0010(11)
    C59 0.111(3) 0.074(2) 0.081(2) -0.039(2) -0.061(2) 0.0057(17)
    C60 0.076(2) 0.068(2) 0.095(2) -0.0058(17) -0.0465(18) -0.0026(18)
_geom_special_details
;
 All esds (except the esd in the dihedral angle between two l.s. planes)
 are estimated using the full covariance matrix.  The cell esds are taken
 into account individually in the estimation of esds in distances, angles
 and torsion angles; correlations between esds in cell parameters are only
 used when they are defined by crystal symmetry.  An approximate (isotropic)
 treatment of cell esds is used for estimating esds involving l.s. planes.
;
loop_
    _geom_bond_atom_site_label_1
    _geom_bond_atom_site_label_2
    _geom_bond_site_symmetry_2
    _geom_bond_distance
    _geom_bond_publ_flag
    Cd1 N6 . 2.327(2) ?
    Cd1 N2 . 2.343(2) ?
    Cd1 N4 . 2.350(2) ?
    Cd1 N1 . 2.350(2) ?
    Cd1 N3 . 2.355(2) ?
    Cd1 N5 . 2.367(2) ?
    N1 C1 . 1.327(4) ?
    N1 C12 . 1.358(4) ?
    N2 C10 . 1.321(4) ?
    N2 C11 . 1.353(3) ?
    N3 C13 . 1.330(3) ?
    N3 C24 . 1.357(3) ?
    N4 C22 . 1.320(4) ?
    N4 C23 . 1.354(3) ?
    N5 C25 . 1.331(4) ?
    N5 C36 . 1.353(4) ?
    N6 C34 . 1.331(4) ?
    N6 C35 . 1.342(4) ?
    C1 C2 . 1.404(5) ?
    C1 H1 . 0.9300 ?
    C2 C3 . 1.344(6) ?
    C2 H2 . 0.9300 ?
    C3 C4 . 1.417(6) ?
    C3 H3 . 0.9300 ?
    C4 C12 . 1.409(4) ?
    C4 C5 . 1.439(6) ?
    C5 C6 . 1.321(6) ?
    C5 H5 . 0.9300 ?
    C6 C7 . 1.428(6) ?
    C6 H6 . 0.9300 ?
    C7 C11 . 1.409(4) ?
    C7 C8 . 1.414(6) ?
    C8 C9 . 1.328(6) ?
    C8 H8 . 0.9300 ?
    C9 C10 . 1.388(4) ?
    C9 H9 . 0.9300 ?
    C10 H10 . 0.9300 ?
    C11 C12 . 1.432(4) ?
    C13 C14 . 1.383(4) ?
    C13 H13 . 0.9300 ?
    C14 C15 . 1.360(4) ?
    C14 H14 . 0.9300 ?
    C15 C16 . 1.397(4) ?
    C15 H15 . 0.9300 ?
    C16 C24 . 1.402(4) ?
    C16 C17 . 1.434(5) ?
    C17 C18 . 1.320(5) ?
    C17 H17 . 0.9300 ?
    C18 C19 . 1.435(5) ?
    C18 H18 . 0.9300 ?
    C19 C23 . 1.400(4) ?
    C19 C20 . 1.417(5) ?
    C20 C21 . 1.351(5) ?
    C20 H20 . 0.9300 ?
    C21 C22 . 1.381(4) ?
    C21 H21 . 0.9300 ?
    C22 H22 . 0.9300 ?
    C23 C24 . 1.449(4) ?
    C25 C26 . 1.382(5) ?
    C25 H25 . 0.9300 ?
    C26 C27 . 1.340(6) ?
    C26 H26 . 0.9300 ?
    C27 C28 . 1.396(6) ?
    C27 H27 . 0.9300 ?
    C28 C36 . 1.406(4) ?
    C28 C29 . 1.444(6) ?
    C29 C30 . 1.318(7) ?
    C29 H29 . 0.9300 ?
    C30 C31 . 1.433(6) ?
    C30 H30 . 0.9300 ?
    C31 C32 . 1.398(6) ?
    C31 C35 . 1.412(4) ?
    C32 C33 . 1.336(6) ?
    C32 H32 . 0.9300 ?
    C33 C34 . 1.395(5) ?
    C33 H33 . 0.9300 ?
    C34 H34 . 0.9300 ?
    C35 C36 . 1.443(4) ?
    N7 N7 2_656 1.240(4) ?
    N7 C37 . 1.430(3) ?
    C37 C38 . 1.379(4) ?
    C37 C42 . 1.387(3) ?
    C38 C39 . 1.368(4) ?
    C38 H38 . 0.9300 ?
    C39 C40 . 1.383(3) ?
    C39 H39 . 0.9300 ?
    C40 C41 . 1.405(4) ?
    C40 C43 . 1.492(4) ?
    C43 O1B . 1.164(10) ?
    C43 O1 . 1.227(6) ?
    C43 O2 . 1.266(7) ?
    C43 O2B . 1.274(12) ?
    O2 H2A . 0.8587 ?
    O2B H2A . 0.8314 ?
    C41 C42 . 1.385(3) ?
    C41 C44 . 1.500(3) ?
    C44 O3B . 1.201(7) ?
    C44 O3 . 1.209(5) ?
    C44 O4 . 1.273(6) ?
    C44 O4B . 1.283(9) ?
    O4 H4A . 0.8427 ?
    O4B H4A . 0.8941 ?
    C42 H42 . 0.9300 ?
    N12 N13 . 1.242(3) ?
    N12 C45 . 1.425(3) ?
    N13 C53 . 1.435(3) ?
    O5 C51 . 1.189(5) ?
    O6 C51 . 1.298(4) ?
    O6 H6A . 1.1480 ?
    O7 C52 . 1.251(3) ?
    O7 H6A . 1.2413 ?
    O8 C52 . 1.236(4) ?
    O9 C60 . 1.203(4) ?
    O10 C60 . 1.271(4) ?
    O10 H10A . 1.1042 ?
    O11 C59 . 1.256(4) ?
    O11 H10A . 1.4085 ?
    O12 C59 . 1.212(4) ?
    C45 C50 . 1.369(3) ?
    C45 C46 . 1.375(4) ?
    C46 C47 . 1.379(4) ?
    C46 H46 . 0.9300 ?
    C47 C48 . 1.390(4) ?
    C47 H47 . 0.9300 ?
    C48 C49 . 1.400(4) ?
    C48 C51 . 1.536(4) ?
    C49 C50 . 1.394(3) ?
    C49 C52 . 1.513(4) ?
    C50 H50 . 0.9300 ?
    C53 C54 . 1.366(4) ?
    C53 C58 . 1.379(3) ?
    C54 C55 . 1.375(4) ?
    C54 H54 . 0.9300 ?
    C55 C56 . 1.380(4) ?
    C55 H55 . 0.9300 ?
    C56 C57 . 1.410(4) ?
    C56 C59 . 1.522(4) ?
    C57 C58 . 1.395(3) ?
    C57 C60 . 1.524(4) ?
    C58 H58 . 0.9300 ?
loop_
    _geom_angle_atom_site_label_1
    _geom_angle_atom_site_label_2
    _geom_angle_atom_site_label_3
    _geom_angle_site_symmetry_1
    _geom_angle_site_symmetry_3
    _geom_angle
    _geom_angle_publ_flag
    N6 Cd1 N2 . . 94.62(8) ?
    N6 Cd1 N4 . . 105.02(7) ?
    N2 Cd1 N4 . . 157.03(8) ?
    N6 Cd1 N1 . . 155.72(9) ?
    N2 Cd1 N1 . . 71.50(8) ?
    N4 Cd1 N1 . . 93.53(8) ?
    N6 Cd1 N3 . . 93.24(8) ?
    N2 Cd1 N3 . . 96.00(7) ?
    N4 Cd1 N3 . . 71.47(8) ?
    N1 Cd1 N3 . . 107.65(7) ?
    N6 Cd1 N5 . . 71.49(9) ?
    N2 Cd1 N5 . . 107.14(7) ?
    N4 Cd1 N5 . . 90.59(8) ?
    N1 Cd1 N5 . . 93.15(8) ?
    N3 Cd1 N5 . . 152.94(8) ?
    C1 N1 C12 . . 119.9(3) ?
    C1 N1 Cd1 . . 125.3(2) ?
    C12 N1 Cd1 . . 114.47(18) ?
    C10 N2 C11 . . 118.5(3) ?
    C10 N2 Cd1 . . 125.79(19) ?
    C11 N2 Cd1 . . 115.24(19) ?
    C13 N3 C24 . . 118.3(2) ?
    C13 N3 Cd1 . . 126.23(18) ?
    C24 N3 Cd1 . . 115.46(16) ?
    C22 N4 C23 . . 117.9(2) ?
    C22 N4 Cd1 . . 126.4(2) ?
    C23 N4 Cd1 . . 115.55(16) ?
    C25 N5 C36 . . 118.4(3) ?
    C25 N5 Cd1 . . 126.9(2) ?
    C36 N5 Cd1 . . 114.70(19) ?
    C34 N6 C35 . . 118.7(3) ?
    C34 N6 Cd1 . . 125.1(2) ?
    C35 N6 Cd1 . . 116.16(18) ?
    N1 C1 C2 . . 121.8(4) ?
    N1 C1 H1 . . 119.1 ?
    C2 C1 H1 . . 119.1 ?
    C3 C2 C1 . . 119.0(4) ?
    C3 C2 H2 . . 120.5 ?
    C1 C2 H2 . . 120.5 ?
    C2 C3 C4 . . 121.1(3) ?
    C2 C3 H3 . . 119.4 ?
    C4 C3 H3 . . 119.4 ?
    C12 C4 C3 . . 116.6(4) ?
    C12 C4 C5 . . 118.4(4) ?
    C3 C4 C5 . . 125.0(4) ?
    C6 C5 C4 . . 122.0(4) ?
    C6 C5 H5 . . 119.0 ?
    C4 C5 H5 . . 119.0 ?
    C5 C6 C7 . . 121.5(4) ?
    C5 C6 H6 . . 119.2 ?
    C7 C6 H6 . . 119.2 ?
    C11 C7 C8 . . 117.8(3) ?
    C11 C7 C6 . . 118.5(4) ?
    C8 C7 C6 . . 123.7(4) ?
    C9 C8 C7 . . 119.7(3) ?
    C9 C8 H8 . . 120.1 ?
    C7 C8 H8 . . 120.1 ?
    C8 C9 C10 . . 119.4(4) ?
    C8 C9 H9 . . 120.3 ?
    C10 C9 H9 . . 120.3 ?
    N2 C10 C9 . . 123.4(3) ?
    N2 C10 H10 . . 118.3 ?
    C9 C10 H10 . . 118.3 ?
    N2 C11 C7 . . 121.1(3) ?
    N2 C11 C12 . . 118.5(2) ?
    C7 C11 C12 . . 120.4(3) ?
    N1 C12 C4 . . 121.5(3) ?
    N1 C12 C11 . . 119.3(2) ?
    C4 C12 C11 . . 119.2(3) ?
    N3 C13 C14 . . 123.3(3) ?
    N3 C13 H13 . . 118.3 ?
    C14 C13 H13 . . 118.3 ?
    C15 C14 C13 . . 118.7(3) ?
    C15 C14 H14 . . 120.6 ?
    C13 C14 H14 . . 120.6 ?
    C14 C15 C16 . . 120.1(3) ?
    C14 C15 H15 . . 120.0 ?
    C16 C15 H15 . . 120.0 ?
    C15 C16 C24 . . 117.9(3) ?
    C15 C16 C17 . . 123.2(3) ?
    C24 C16 C17 . . 118.9(3) ?
    C18 C17 C16 . . 121.0(3) ?
    C18 C17 H17 . . 119.5 ?
    C16 C17 H17 . . 119.5 ?
    C17 C18 C19 . . 122.4(3) ?
    C17 C18 H18 . . 118.8 ?
    C19 C18 H18 . . 118.8 ?
    C23 C19 C20 . . 117.2(3) ?
    C23 C19 C18 . . 118.6(3) ?
    C20 C19 C18 . . 124.1(3) ?
    C21 C20 C19 . . 119.8(3) ?
    C21 C20 H20 . . 120.1 ?
    C19 C20 H20 . . 120.1 ?
    C20 C21 C22 . . 118.6(3) ?
    C20 C21 H21 . . 120.7 ?
    C22 C21 H21 . . 120.7 ?
    N4 C22 C21 . . 124.2(3) ?
    N4 C22 H22 . . 117.9 ?
    C21 C22 H22 . . 117.9 ?
    N4 C23 C19 . . 122.2(3) ?
    N4 C23 C24 . . 118.7(2) ?
    C19 C23 C24 . . 119.1(3) ?
    N3 C24 C16 . . 121.7(2) ?
    N3 C24 C23 . . 118.5(2) ?
    C16 C24 C23 . . 119.8(2) ?
    N5 C25 C26 . . 123.1(4) ?
    N5 C25 H25 . . 118.5 ?
    C26 C25 H25 . . 118.5 ?
    C27 C26 C25 . . 119.0(4) ?
    C27 C26 H26 . . 120.5 ?
    C25 C26 H26 . . 120.5 ?
    C26 C27 C28 . . 120.6(4) ?
    C26 C27 H27 . . 119.7 ?
    C28 C27 H27 . . 119.7 ?
    C27 C28 C36 . . 117.4(4) ?
    C27 C28 C29 . . 123.8(4) ?
    C36 C28 C29 . . 118.7(4) ?
    C30 C29 C28 . . 120.9(4) ?
    C30 C29 H29 . . 119.5 ?
    C28 C29 H29 . . 119.5 ?
    C29 C30 C31 . . 122.7(4) ?
    C29 C30 H30 . . 118.7 ?
    C31 C30 H30 . . 118.7 ?
    C32 C31 C35 . . 117.8(4) ?
    C32 C31 C30 . . 123.8(4) ?
    C35 C31 C30 . . 118.4(4) ?
    C33 C32 C31 . . 119.7(3) ?
    C33 C32 H32 . . 120.1 ?
    C31 C32 H32 . . 120.1 ?
    C32 C33 C34 . . 119.8(4) ?
    C32 C33 H33 . . 120.1 ?
    C34 C33 H33 . . 120.1 ?
    N6 C34 C33 . . 122.3(4) ?
    N6 C34 H34 . . 118.8 ?
    C33 C34 H34 . . 118.8 ?
    N6 C35 C31 . . 121.7(3) ?
    N6 C35 C36 . . 119.1(2) ?
    C31 C35 C36 . . 119.2(3) ?
    N5 C36 C28 . . 121.5(3) ?
    N5 C36 C35 . . 118.5(3) ?
    C28 C36 C35 . . 119.9(3) ?
    N7 N7 C37 2_656 . 114.0(3) ?
    C38 C37 C42 . . 119.8(2) ?
    C38 C37 N7 . . 116.4(2) ?
    C42 C37 N7 . . 123.9(2) ?
    C39 C38 C37 . . 120.1(2) ?
    C39 C38 H38 . . 119.9 ?
    C37 C38 H38 . . 119.9 ?
    C38 C39 C40 . . 121.4(2) ?
    C38 C39 H39 . . 119.3 ?
    C40 C39 H39 . . 119.3 ?
    C39 C40 C41 . . 118.7(2) ?
    C39 C40 C43 . . 117.5(2) ?
    C41 C40 C43 . . 123.7(2) ?
    O1B C43 O1 . . 34.1(9) ?
    O1B C43 O2 . . 115.9(11) ?
    O1 C43 O2 . . 123.8(7) ?
    O1B C43 O2B . . 125.6(12) ?
    O1 C43 O2B . . 116.8(11) ?
    O2 C43 O2B . . 24.9(12) ?
    O1B C43 C40 . . 122.9(9) ?
    O1 C43 C40 . . 122.5(5) ?
    O2 C43 C40 . . 113.2(6) ?
    O2B C43 C40 . . 111.2(9) ?
    C43 O2 H2A . . 108.0 ?
    C43 O2B H2A . . 109.2 ?
    C42 C41 C40 . . 119.6(2) ?
    C42 C41 C44 . . 118.6(2) ?
    C40 C41 C44 . . 121.8(2) ?
    O3B C44 O3 . . 48.8(6) ?
    O3B C44 O4 . . 101.9(7) ?
    O3 C44 O4 . . 124.8(4) ?
    O3B C44 O4B . . 121.9(7) ?
    O3 C44 O4B . . 113.5(6) ?
    O4 C44 O4B . . 35.3(5) ?
    O3B C44 C41 . . 123.7(5) ?
    O3 C44 C41 . . 122.6(3) ?
    O4 C44 C41 . . 112.5(4) ?
    O4B C44 C41 . . 111.6(5) ?
    C44 O4 H4A . . 112.4 ?
    C44 O4B H4A . . 107.8 ?
    C41 C42 C37 . . 120.3(2) ?
    C41 C42 H42 . . 119.8 ?
    C37 C42 H42 . . 119.8 ?
    N13 N12 C45 . . 115.8(2) ?
    N12 N13 C53 . . 112.3(2) ?
    C51 O6 H6A . . 114.1 ?
    C52 O7 H6A . . 113.3 ?
    C60 O10 H10A . . 104.8 ?
    C59 O11 H10A . . 104.9 ?
    C50 C45 C46 . . 119.4(2) ?
    C50 C45 N12 . . 114.6(2) ?
    C46 C45 N12 . . 125.9(2) ?
    C45 C46 C47 . . 118.4(3) ?
    C45 C46 H46 . . 120.8 ?
    C47 C46 H46 . . 120.8 ?
    C46 C47 C48 . . 123.0(3) ?
    C46 C47 H47 . . 118.5 ?
    C48 C47 H47 . . 118.5 ?
    C47 C48 C49 . . 118.5(2) ?
    C47 C48 C51 . . 112.5(3) ?
    C49 C48 C51 . . 128.9(3) ?
    C50 C49 C48 . . 117.3(2) ?
    C50 C49 C52 . . 114.5(2) ?
    C48 C49 C52 . . 128.1(2) ?
    C45 C50 C49 . . 123.3(2) ?
    C45 C50 H50 . . 118.4 ?
    C49 C50 H50 . . 118.4 ?
    O5 C51 O6 . . 121.7(3) ?
    O5 C51 C48 . . 119.4(3) ?
    O6 C51 C48 . . 118.8(3) ?
    O8 C52 O7 . . 122.8(3) ?
    O8 C52 C49 . . 115.9(2) ?
    O7 C52 C49 . . 121.3(3) ?
    C54 C53 C58 . . 119.8(2) ?
    C54 C53 N13 . . 124.1(2) ?
    C58 C53 N13 . . 116.1(2) ?
    C53 C54 C55 . . 118.8(2) ?
    C53 C54 H54 . . 120.6 ?
    C55 C54 H54 . . 120.6 ?
    C54 C55 C56 . . 123.2(3) ?
    C54 C55 H55 . . 118.4 ?
    C56 C55 H55 . . 118.4 ?
    C55 C56 C57 . . 118.1(2) ?
    C55 C56 C59 . . 114.0(3) ?
    C57 C56 C59 . . 127.8(2) ?
    C58 C57 C56 . . 117.9(2) ?
    C58 C57 C60 . . 113.7(2) ?
    C56 C57 C60 . . 128.5(2) ?
    C53 C58 C57 . . 122.2(2) ?
    C53 C58 H58 . . 118.9 ?
    C57 C58 H58 . . 118.9 ?
    O12 C59 O11 . . 122.1(3) ?
    O12 C59 C56 . . 117.3(3) ?
    O11 C59 C56 . . 120.6(3) ?
    O9 C60 O10 . . 120.9(3) ?
    O9 C60 C57 . . 119.1(3) ?
    O10 C60 C57 . . 119.9(3) ?
loop_
    _geom_hbond_atom_site_label_D
    _geom_hbond_atom_site_label_H
    _geom_hbond_atom_site_label_A
    _geom_hbond_site_symmetry_A
    _geom_hbond_distance_DH
    _geom_hbond_distance_HA
    _geom_hbond_distance_DA
    _geom_hbond_angle_DHA
    O6 H6A O7 . 1.15 1.24 2.386(4) 174.3
    O10 H10A O11 . 1.10 1.41 2.367(4) 140.5
_iucr_refine_instructions_details
;
TITL aa_0m in P-1
CELL  0.71073  13.6902  13.7659  16.9518   79.022   73.492   64.439
ZERR     2.00   0.0009   0.0009   0.0011    0.001    0.001    0.001
LATT   1
SFAC  C    H    CD   N    O
UNIT  122  80   2    18   26
MERG   2
OMIT    -1   0   1
SHEL 40 0.83
EQIV $1 -x, -y+2, -z+1
EQIV $2 x, y-1, z-1
HTAB O6  O7
HTAB O10 O11
FMAP   2
PLAN   20
SIZE     0.07   0.16   0.23
ACTA    50.80
BOND   $H
L.S.   4
WGHT    0.064300
FVAR       9.97819
MOLE    1
CD1   3    0.194625    0.318919    0.770925    11.00000    0.05361    0.06166 =
         0.04453   -0.00342   -0.01962   -0.02190
N1    4    0.199966    0.341339    0.903444    11.00000    0.08081    0.05585 =
         0.05543   -0.00288   -0.03652   -0.01390
N2    4    0.016261    0.360331    0.856454    11.00000    0.06366    0.05194 =
         0.05543   -0.00476   -0.01030   -0.02454
N3    4    0.152948    0.488398    0.695135    11.00000    0.05377    0.06268 =
         0.04492   -0.00387   -0.01900   -0.02265
N4    4    0.361880    0.339518    0.707734    11.00000    0.05214    0.07084 =
         0.05264    0.00066   -0.02328   -0.02569
N5    4    0.292402    0.129147    0.785380    11.00000    0.06096    0.06385 =
         0.05843   -0.00115   -0.01267   -0.02445
N6    4    0.163344    0.242979    0.674041    11.00000    0.05475    0.08537 =
         0.04984   -0.01172   -0.01288   -0.03233
C1    1    0.288642    0.335034    0.924883    11.00000    0.08666    0.08058 =
         0.08071   -0.01714   -0.05000   -0.01101
AFIX  43
H1    2    0.352439    0.329338    0.884129    11.00000   -1.20000
AFIX   0
C2    1    0.288794    0.336725    1.007395    11.00000    0.13540    0.07774 =
         0.10037   -0.01643   -0.08377   -0.00936
AFIX  43
H2    2    0.352028    0.331512    1.021229    11.00000   -1.20000
AFIX   0
C3    1    0.196137    0.345996    1.066091    11.00000    0.19225    0.05269 =
         0.06502   -0.00488   -0.06930   -0.01720
AFIX  43
H3    2    0.195756    0.346879    1.120900    11.00000   -1.20000
AFIX   0
C4    1    0.099021    0.354448    1.045901    11.00000    0.15822    0.03941 =
         0.04759   -0.00068   -0.03784   -0.02001
C5    1   -0.003719    0.364741    1.104468    11.00000    0.20437    0.06247 =
         0.03886   -0.00632   -0.00299   -0.04123
AFIX  43
H5    2   -0.008241    0.365378    1.160167    11.00000   -1.20000
AFIX   0
C6    1   -0.091807    0.373311    1.081502    11.00000    0.17927    0.07533 =
         0.06966   -0.01424    0.02696   -0.05327
AFIX  43
H6    2   -0.156561    0.379766    1.121368    11.00000   -1.20000
AFIX   0
C7    1   -0.089885    0.372892    0.996906    11.00000    0.11133    0.04662 =
         0.06650   -0.00996    0.01530   -0.03162
C8    1   -0.181851    0.382203    0.969125    11.00000    0.08783    0.07638 =
         0.12633   -0.02683    0.03092   -0.04685
AFIX  43
H8    2   -0.248584    0.389425    1.006672    11.00000   -1.20000
AFIX   0
C9    1   -0.172587    0.380598    0.889196    11.00000    0.07119    0.09047 =
         0.12197   -0.02806    0.00743   -0.04240
AFIX  43
H9    2   -0.232592    0.386350    0.870441    11.00000   -1.20000
AFIX   0
C10   1   -0.072595    0.370264    0.833888    11.00000    0.06353    0.06758 =
         0.08858   -0.01428   -0.01214   -0.03175
AFIX  43
H10   2   -0.067897    0.370335    0.778060    11.00000   -1.20000
AFIX   0
C11   1    0.009424    0.361375    0.937511    11.00000    0.08251    0.03462 =
         0.05509    0.00100   -0.01013   -0.02129
C12   1    0.105132    0.352466    0.961805    11.00000    0.09981    0.03244 =
         0.04308    0.00096   -0.01828   -0.01539
C13   1    0.052647    0.558825    0.685534    11.00000    0.05769    0.06404 =
         0.05413   -0.00186   -0.02240   -0.02053
AFIX  43
H13   2   -0.007965    0.541155    0.711036    11.00000   -1.20000
AFIX   0
C14   1    0.033946    0.657013    0.639539    11.00000    0.07423    0.06819 =
         0.06024   -0.00154   -0.02838   -0.01599
AFIX  43
H14   2   -0.037407    0.703588    0.633759    11.00000   -1.20000
AFIX   0
C15   1    0.121899    0.684107    0.602945    11.00000    0.09683    0.05940 =
         0.05977    0.00521   -0.02101   -0.02514
AFIX  43
H15   2    0.111080    0.749463    0.571343    11.00000   -1.20000
AFIX   0
C16   1    0.228478    0.613886    0.612767    11.00000    0.07797    0.06500 =
         0.05633    0.00079   -0.01584   -0.03169
C17   1    0.324544    0.638414    0.578186    11.00000    0.10000    0.08422 =
         0.09389    0.01367   -0.01494   -0.04999
AFIX  43
H17   2    0.316683    0.704505    0.548465    11.00000   -1.20000
AFIX   0
C18   1    0.423956    0.568536    0.587936    11.00000    0.08948    0.11626 =
         0.10903    0.00505   -0.01396   -0.06604
AFIX  43
H18   2    0.484132    0.587904    0.566293    11.00000   -1.20000
AFIX   0
C19   1    0.442611    0.463753    0.630709    11.00000    0.06760    0.09644 =
         0.07185    0.00451   -0.01788   -0.04487
C20   1    0.548777    0.384330    0.638574    11.00000    0.06072    0.13588 =
         0.09453    0.00500   -0.02195   -0.05312
AFIX  43
H20   2    0.611596    0.399564    0.617040    11.00000   -1.20000
AFIX   0
C21   1    0.558453    0.286409    0.677453    11.00000    0.05341    0.12614 =
         0.09099    0.01806   -0.02980   -0.03345
AFIX  43
H21   2    0.627909    0.232559    0.681058    11.00000   -1.20000
AFIX   0
C22   1    0.463003    0.268001    0.711721    11.00000    0.05688    0.09003 =
         0.06896    0.00752   -0.02763   -0.02509
AFIX  43
H22   2    0.470465    0.200880    0.739392    11.00000   -1.20000
AFIX   0
C23   1    0.351004    0.437009    0.667047    11.00000    0.05777    0.07489 =
         0.04776   -0.00516   -0.01850   -0.03224
C24   1    0.241165    0.514847    0.658823    11.00000    0.06200    0.06405 =
         0.04212   -0.00541   -0.01733   -0.02834
C25   1    0.357542    0.073379    0.837700    11.00000    0.07289    0.07754 =
         0.07158    0.01329   -0.02078   -0.02644
AFIX  43
H25   2    0.363703    0.110632    0.875152    11.00000   -1.20000
AFIX   0
C26   1    0.416465   -0.037313    0.838978    11.00000    0.07404    0.07824 =
         0.10484    0.01804   -0.01377   -0.01841
AFIX  43
H26   2    0.462278   -0.073233    0.875804    11.00000   -1.20000
AFIX   0
C27   1    0.406605   -0.092095    0.786379    11.00000    0.08592    0.05870 =
         0.13287    0.00412    0.01539   -0.02339
AFIX  43
H27   2    0.445628   -0.166650    0.786894    11.00000   -1.20000
AFIX   0
C28   1    0.338271   -0.038269    0.730796    11.00000    0.06872    0.06190 =
         0.10431   -0.01531    0.01088   -0.02917
C29   1    0.325047   -0.091420    0.671313    11.00000    0.09645    0.08662 =
         0.16113   -0.05476    0.01827   -0.04493
AFIX  43
H29   2    0.361755   -0.166034    0.670017    11.00000   -1.20000
AFIX   0
C30   1    0.261692   -0.035712    0.618814    11.00000    0.10474    0.12833 =
         0.14360   -0.07955    0.02887   -0.07462
AFIX  43
H30   2    0.253305   -0.072772    0.582415    11.00000   -1.20000
AFIX   0
C31   1    0.205215    0.079612    0.615534    11.00000    0.07338    0.12016 =
         0.08062   -0.04770    0.01303   -0.06018
C32   1    0.140976    0.140865    0.558399    11.00000    0.08700    0.16608 =
         0.07334   -0.05223   -0.00191   -0.07205
AFIX  43
H32   2    0.133212    0.107025    0.519415    11.00000   -1.20000
AFIX   0
C33   1    0.090795    0.248224    0.560055    11.00000    0.07924    0.17954 =
         0.06324   -0.03259   -0.01784   -0.06287
AFIX  43
H33   2    0.048126    0.289403    0.522124    11.00000   -1.20000
AFIX   0
C34   1    0.102619    0.298314    0.618852    11.00000    0.06662    0.11073 =
         0.05621   -0.01551   -0.01927   -0.04034
AFIX  43
H34   2    0.066791    0.373047    0.619514    11.00000   -1.20000
AFIX   0
C35   1    0.214682    0.135130    0.673090    11.00000    0.05409    0.08380 =
         0.05788   -0.02432    0.00666   -0.03841
C36   1    0.282572    0.074623    0.731598    11.00000    0.05707    0.06835 =
         0.06619   -0.01538    0.00494   -0.03371
MOLE    2
N7    4    0.486103    0.041449    0.517150    11.00000    0.06365    0.05743 =
         0.05162    0.00844   -0.02847   -0.01976
C37   1    0.421001    0.138583    0.475733    11.00000    0.05263    0.05749 =
         0.04515    0.00403   -0.02068   -0.01863
C38   1    0.392706    0.233662    0.509008    11.00000    0.07156    0.06829 =
         0.05063    0.00033   -0.03107   -0.02679
AFIX  43
H38   2    0.416093    0.232120    0.555823    11.00000   -1.20000
AFIX   0
C39   1    0.330290    0.330288    0.473304    11.00000    0.07194    0.05591 =
         0.05993   -0.00737   -0.02774   -0.02398
AFIX  43
H39   2    0.312692    0.393934    0.495856    11.00000   -1.20000
AFIX   0
SAME C40 C43 O1B O2B
C40   1    0.292819    0.335273    0.404355    11.00000    0.05256    0.05291 =
         0.05504    0.00117   -0.02167   -0.01994
C43   1    0.221657    0.443918    0.371689    11.00000    0.06399    0.05427 =
         0.07622   -0.00021   -0.03593   -0.01800
PART    1
O1    5    0.119707    0.480104    0.391068    10.65000    0.05968    0.08408 =
         0.14029   -0.00143   -0.04502   -0.01696
O2    5    0.276346    0.498738    0.330997    10.65000    0.07004    0.06285 =
         0.11424    0.01934   -0.03055   -0.01186
PART    0
AFIX   3
H2A   2    0.232990    0.565906    0.334149    11.00000   -1.20000
AFIX   0
PART    2
O1B   5    0.140942    0.460436    0.351690    10.35000    0.15006    0.06143 =
         0.27370    0.02835   -0.17521   -0.03815
O2B   5    0.266078    0.511071    0.362163    10.35000    0.11275    0.05479 =
         0.16304    0.03948   -0.09400   -0.04570
PART    0
SAME C41 C44 O3B O4B
C41   1    0.321586    0.238677    0.370085    11.00000    0.04938    0.05357 =
         0.04662    0.00140   -0.02122   -0.01774
C44   1    0.288286    0.238011    0.293238    11.00000    0.06095    0.06260 =
         0.05630   -0.00166   -0.03031   -0.01913
PART    3
O3    5    0.226657    0.318633    0.261131    10.65000    0.10902    0.06476 =
         0.06893    0.00421   -0.05853   -0.01680
O4    5    0.329055    0.143887    0.268263    10.65000    0.10295    0.08118 =
         0.10831   -0.03339   -0.07264    0.00413
PART    0
AFIX   3
H4A   2    0.288745    0.136326    0.242489    11.00000   -1.20000
AFIX   0
PART    4
O3B   5    0.305875    0.291177    0.230256    10.35000    0.21623    0.12881 =
         0.07323    0.04844   -0.09025   -0.11953
O4B   5    0.269468    0.154104    0.294440    10.35000    0.13846    0.07977 =
         0.07658    0.01450   -0.06599   -0.06725
PART    0
C42   1    0.384452    0.141082    0.406669    11.00000    0.05399    0.05024 =
         0.05014   -0.00075   -0.02145   -0.01555
AFIX  43
H42   2    0.402258    0.076888    0.384824    11.00000   -1.20000
AFIX   0
MOLE    3
N12   4    0.061699    1.027865    0.867670    11.00000    0.06337    0.05372 =
         0.05416    0.00534   -0.02937   -0.02390
N13   4    0.119912    0.942318    0.901511    11.00000    0.06139    0.05302 =
         0.05479    0.00270   -0.02950   -0.02277
O5    5   -0.092866    0.911183    0.594377    11.00000    0.25864    0.09087 =
         0.18108   -0.03848   -0.16829   -0.01507
O6    5   -0.163720    1.083593    0.560010    11.00000    0.14459    0.10804 =
         0.09910   -0.00789   -0.09031   -0.01980
AFIX   3
H6A   2   -0.173480    1.164798    0.576726    11.00000   -1.50000
AFIX   0
O7    5   -0.181083    1.247731    0.601262    11.00000    0.07502    0.08512 =
         0.07263    0.01881   -0.04552   -0.01967
O8    5   -0.167274    1.304591    0.707738    11.00000    0.12268    0.05248 =
         0.12201    0.01377   -0.07992   -0.02300
O9    5    0.402646    0.692242    1.042441    11.00000    0.13862    0.06755 =
         0.17659   -0.02697   -0.10212    0.01765
O10   5    0.436669    0.766958    1.126130    11.00000    0.12722    0.09532 =
         0.15939   -0.01559   -0.11184    0.01144
AFIX   3
H10A  2    0.426414    0.850934    1.126659    11.00000   -1.50000
AFIX   0
O11   5    0.372767    0.936989    1.178165    11.00000    0.15907    0.10087 =
         0.16298   -0.01087   -0.13018   -0.02007
O12   5    0.265291    1.103729    1.154814    11.00000    0.18670    0.08092 =
         0.11648   -0.00055   -0.10688   -0.04811
C45   1    0.017178    1.016318    0.805260    11.00000    0.05804    0.05232 =
         0.04981    0.00322   -0.02689   -0.02015
C46   1    0.031909    0.920282    0.780780    11.00000    0.09702    0.05180 =
         0.07468    0.00244   -0.05183   -0.01534
AFIX  43
H46   2    0.072659    0.854614    0.806040    11.00000   -1.20000
AFIX   0
C47   1   -0.015247    0.923782    0.717845    11.00000    0.11299    0.05486 =
         0.08917   -0.01205   -0.05935   -0.01752
AFIX  43
H47   2   -0.007776    0.859081    0.702575    11.00000   -1.20000
AFIX   0
C48   1   -0.073431    1.019653    0.676220    11.00000    0.07464    0.06652 =
         0.06183   -0.00721   -0.03818   -0.01748
C49   1   -0.090752    1.117416    0.702598    11.00000    0.04726    0.05803 =
         0.04979    0.00364   -0.02208   -0.01839
C50   1   -0.044273    1.111731    0.767471    11.00000    0.05520    0.05150 =
         0.05480    0.00143   -0.02354   -0.02251
AFIX  43
H50   2   -0.055554    1.175951    0.786031    11.00000   -1.20000
AFIX   0
C51   1   -0.111699    1.000774    0.605785    11.00000    0.12004    0.08994 =
         0.09663   -0.01822   -0.07243   -0.01577
C52   1   -0.151094    1.230893    0.667517    11.00000    0.05113    0.06206 =
         0.07050    0.01111   -0.02711   -0.02179
C53   1    0.162064    0.960848    0.963099    11.00000    0.05343    0.05053 =
         0.05010    0.00516   -0.02327   -0.02445
C54   1    0.128885    1.059676    0.990838    11.00000    0.07213    0.04583 =
         0.06622    0.00618   -0.04133   -0.01718
AFIX  43
H54   2    0.074189    1.120300    0.971175    11.00000   -1.20000
AFIX   0
C55   1    0.177834    1.067858    1.048347    11.00000    0.08929    0.04644 =
         0.07038    0.00020   -0.04301   -0.02360
AFIX  43
H55   2    0.154279    1.135176    1.067467    11.00000   -1.20000
AFIX   0
C56   1    0.260217    0.981073    1.079101    11.00000    0.06818    0.05820 =
         0.05553    0.00669   -0.03285   -0.02783
C57   1    0.294342    0.878878    1.050898    11.00000    0.05429    0.05381 =
         0.05862    0.00623   -0.02724   -0.01964
C58   1    0.242577    0.871740    0.993527    11.00000    0.05985    0.04660 =
         0.05600   -0.00100   -0.02326   -0.01901
AFIX  43
H58   2    0.263056    0.804636    0.975190    11.00000   -1.20000
AFIX   0
C59   1    0.303019    1.009514    1.141357    11.00000    0.11098    0.07421 =
         0.08140    0.00572   -0.06105   -0.03933
C60   1    0.383805    0.771664    1.073886    11.00000    0.07580    0.06829 =
         0.09544   -0.00260   -0.04654   -0.00582
HKLF    4
REM  aa_0m in P-1
REM R1 =  0.0353 for   8076 Fo > 4sig(Fo)  and  0.0466 for all   9876 data
REM    775 parameters refined using     10 restraints
END
WGHT      0.0643      0.0000
REM Highest difference peak  0.660,  deepest hole -0.294,  1-sigma level  0.050
Q1    1   0.1569  0.8356  0.8896  11.00000  0.05    0.66
Q2    1   0.1806  0.3873  0.7821  11.00000  0.05    0.41
Q3    1   0.2619  0.2816  0.7373  11.00000  0.05    0.41
Q4    1   0.2365  0.3219  0.7184  11.00000  0.05    0.35
Q5    1   0.4553  0.7321  1.0058  11.00000  0.05    0.30
Q6    1   0.5012  0.0786  0.5813  11.00000  0.05    0.28
Q7    1   0.1046  0.3479  0.8205  11.00000  0.05    0.27
Q8    1  -0.0443  0.3589  1.0222  11.00000  0.05    0.27
Q9    1   0.2363  0.2392  0.7502  11.00000  0.05    0.26
Q10   1   0.0633  0.3605  1.1147  11.00000  0.05    0.25
Q11   1   0.2938  0.4840  0.6694  11.00000  0.05    0.24
Q12   1   0.1561  0.3296  0.9462  11.00000  0.05    0.24
Q13   1   0.1596  0.3347  1.0539  11.00000  0.05    0.23
Q14   1   0.4179  0.9538  1.1167  11.00000  0.05    0.22
Q15   1   0.3336  0.2911  0.3685  11.00000  0.05    0.21
Q16   1  -0.1245  0.3542  0.9967  11.00000  0.05    0.21
Q17   1   0.2577  0.3125  1.0392  11.00000  0.05    0.21
Q18   1   0.3062  0.9350  1.0548  11.00000  0.05    0.21
Q19   1   0.3949  0.8447  1.1620  11.00000  0.05    0.20
Q20   1   0.3440  0.4079  0.7136  11.00000  0.05    0.20
;
loop_
    _platon_squeeze_void_nr
    _platon_squeeze_void_average_x
    _platon_squeeze_void_average_y
    _platon_squeeze_void_average_z
    _platon_squeeze_void_volume
    _platon_squeeze_void_count_electrons
    _platon_squeeze_void_content
    1 0.449 0.587 0.830 114 17 ' '
    2 0.380 0.897 0.423 10 0 ' '
    3 0.552 0.411 0.174 112 17 ' '
    4 0.500 0.000 0.000 27 2 ' '
    5 0.620 0.103 0.577 10 0 ' '
_platon_squeeze_details
;
Some residual electron density were difficult to model and therefore, the
SQUEEZE function of PLATON (Spek, 2009) was used to eliminate the contribution
of the electron density in the solvent region from the intensity data, and the
solvent-free model was employed for the final refinement.
There are two cavities cavities of 115\%A^3^ per unit cell. PLATON
estimated that each cavity contains 17 electrons which may roughly
correspond to a mixture of solvent molecule of methanol
molecule as suggested by chemical analyses.
;
data_global
_journal_date_recd_electronic     2011-05-09
_journal_date_accepted     2011-05-30
_journal_name_full     'Acta Crystallographica, Section E'
_journal_year     2011
_journal_volume     67
_journal_issue      7
_journal_page_first     m867
_journal_page_last     m868
_journal_paper_category     QM
_journal_coeditor_code     DN2688
_publ_contact_author_name     'Jun Wang'
_publ_contact_author_address
;
Institute of Functionalized Materials,
Sichuan University of Science
and Engineering, Zigong 643000, People's Republic of China
and
College of Chemistry and Pharmaceutical
Engineering, Sichuan University of
Science and Engineering, Zigong 643000, People's Republic of China
;
_publ_contact_author_email     'scwangjun2011@126.com'
_publ_contact_author_fax     '86 813-5205819'
_publ_contact_author_phone     '86 813-5205819'
_publ_section_title
;
Tris(1,10-phenanthroline)cadmium
3,3'-dicarboxy-4,4'-diazenediyldibenzoate--4,4'-diazenediyldiphthalic
acid--methanol (1/0.5/1)
;
loop_
    _publ_author_name
    _publ_author_address
    'Jun Wang'
;
Institute of Functionalized Materials,
Sichuan University of Science and Engineering,
Zigong 643000, People's Republic of China
and College of Chemistry and Pharmaceutical Engineering,
Sichuan University of Science and Engineering,
Zigong 643000, People's Republic of China
;
    'Lu Lu'
;
Institute of Functionalized Materials,
Sichuan University of Science and Engineering,
Zigong 643000, People's Republic of China
and College of Chemistry and Pharmaceutical Engineering,
Sichuan University of Science and Engineering,
Zigong 643000, People's Republic of China
;
    'Wei-Ping, Wu'
;
Institute of Functionalized Materials,
Sichuan University of Science and Engineering,
Zigong 643000, People's Republic of China
and College of Chemistry and Pharmaceutical Engineering,
Sichuan University of Science and Engineering,
Zigong 643000, People's Republic of China
;
    'Xi-Yang He'
;
College of Chemistry and Pharmaceutical Engineering,
Sichuan University of Science and Engineering,
Zigong 643000, People's Republic of China
;
    'Wang Tao'
;
College of Chemistry and Pharmaceutical Engineering,
Sichuan University of Science and Engineering,
Zigong 643000, People's Republic of China
;
