# Supplementary material for: Tris(1,10-phenanthroline)cadmium 3,3′-dicarb­oxy-4,4′-diazenedi­yl­dibenzoate–4,4′-diazenediyldiphthalic acid–methanol (1/0.5/1)
Source: Acta Crystallogr Sect E Struct Rep Online. 2011 Jun 11;67(Pt 7):m867–8. doi: 10.1107/S160053681102068X (PMC3151760; doi:10.1107/S160053681102068X)
Supplement: Supplementary file 2 [file e-67-0m867-Isup2.hkl]

#
# h,k,l, Fc-squared, Fo-squared, sigma(Fo-squared) and status flag
#
data_I
_shelx_title ' aa_0m in P-1'
_shelx_refln_list_code          4
_shelx_F_calc_maximum      408.52
_exptl_crystal_F_000      1242.00
_reflns_d_resolution_high  0.8346
 
loop_
 _symmetry_equiv_pos_as_xyz
 'x, y, z'
 '-x, -y, -z'
 
_cell_length_a    13.6902
_cell_length_b    13.7659
_cell_length_c    16.9518
_cell_angle_alpha  79.022
_cell_angle_beta   73.492
_cell_angle_gamma  64.439
 
_shelx_F_squared_multiplier     1.000
 
loop_
 _refln_index_h
 _refln_index_k
 _refln_index_l
 _refln_F_squared_calc
 _refln_F_squared_meas
 _refln_F_squared_sigma
 _refln_observed_status
   2   0   0    22725.74    21792.86    147.23 o
   3   0   0     2537.22     3417.54     58.33 o
   4   0   0      972.71      944.62      9.67 o
   5   0   0     3097.72     3076.12     32.65 o
   6   0   0      650.14      626.81     11.87 o
   7   0   0        1.90        2.48      3.87 o
   8   0   0     2177.53     2221.73     39.55 o
   9   0   0       10.77       12.12      4.59 o
  10   0   0      625.14      606.09     20.99 o
  11   0   0      305.44      335.79     17.70 o
  12   0   0       83.89       84.59     18.06 o
  13   0   0      120.18      144.88     16.34 o
  14   0   0        0.48        0.03     16.34 o
 -13   1   0        0.08        0.25     12.90 o
 -12   1   0      303.44      284.68     29.24 o
 -11   1   0      249.25      237.67     26.66 o
 -10   1   0      113.42      130.36     22.16 o
  -9   1   0     1638.82     1779.73     27.81 o
  -8   1   0        5.98        4.23      4.51 o
  -7   1   0     1735.75     1853.52     25.60 o
  -6   1   0      308.60      313.71     15.78 o
  -5   1   0     3629.12     3688.05     44.10 o
  -4   1   0      777.75      753.15     14.48 o
  -3   1   0     1231.09     1255.61     21.38 o
  -2   1   0     1283.25      898.79      7.27 o
  -1   1   0    11250.95    14504.73    300.94 o
   3   1   0    27732.53    29332.67    598.44 o
   4   1   0      278.83      360.50      8.51 o
   5   1   0      662.32      726.44     11.70 o
   6   1   0     1778.01     1791.57     41.76 o
   7   1   0      177.91      164.73      7.88 o
   8   1   0     1923.29     1922.73     27.57 o
   9   1   0      274.21      296.66     10.38 o
  10   1   0       21.78       21.36      7.51 o
  11   1   0     1651.80     1506.47     34.27 o
  12   1   0       98.93      107.98     12.73 o
  13   1   0       68.10       51.99     12.90 o
  14   1   0      123.15      119.73     18.91 o
 -13   2   0        5.90        5.35      9.37 o
 -12   2   0       31.63       29.04      9.37 o
 -11   2   0      530.84      502.68     21.31 o
 -10   2   0      338.56      303.02     13.24 o
  -9   2   0      227.72      226.85     20.47 o
  -8   2   0     2114.33     2038.86     36.33 o
  -7   2   0       46.04       46.07      6.71 o
  -6   2   0     3015.14     2923.99     37.42 o
  -5   2   0     1153.70      983.46     15.50 o
  -4   2   0     1465.88     1460.07     20.29 o
  -3   2   0     7893.11     7673.05     82.65 o
  -2   2   0      416.93      533.48     25.49 o
  -1   2   0      404.12      759.11     32.67 o
   0   2   0       22.16        7.68      7.83 o
   1   2   0     8034.66     7585.19     84.27 o
   2   2   0     3039.95     4283.25     79.27 o
   3   2   0       51.23       44.91      2.43 o
   4   2   0       68.44       68.57      5.72 o
   5   2   0     7200.19     7696.06     94.73 o
   6   2   0       54.60       47.83      2.52 o
   7   2   0     1718.36     1832.35     22.11 o
   8   2   0      679.54      750.96     11.71 o
   9   2   0      361.27      377.20     13.99 o
  10   2   0      989.25      971.27     25.62 o
  11   2   0        1.53        5.66      8.85 o
  12   2   0      682.31      651.84     33.54 o
  13   2   0       29.76       20.42      9.06 o
  14   2   0        4.98        4.70      8.85 o
  15   2   0       36.67       26.48     22.36 o
 -12   3   0       15.39       24.32     11.18 o
 -11   3   0      233.64      224.59     13.09 o
 -10   3   0      594.24      599.68     26.59 o
  -9   3   0      222.76      222.69     11.57 o
  -8   3   0      626.98      659.28     15.31 o
  -7   3   0     1228.77     1224.00     22.85 o
  -6   3   0      646.07      651.25     20.50 o
  -5   3   0     1006.50      861.41     14.13 o
  -4   3   0       39.83       50.63      4.07 o
  -3   3   0     1646.52     1630.92     20.62 o
  -2   3   0     1240.80     1335.20     22.28 o
  -1   3   0     4344.66     4757.77     53.18 o
   0   3   0    56180.23    56941.86    641.73 o
   1   3   0    19739.94    20172.95    339.63 o
   2   3   0       98.54      135.20      6.45 o
   3   3   0      500.07      426.26      8.60 o
   4   3   0     1080.70     1231.52     19.82 o
   5   3   0     5140.83     5284.43     63.59 o
   6   3   0     3963.60     3810.00     79.10 o
   7   3   0     1397.89     1589.25     21.58 o
   8   3   0     2820.20     2734.44     27.10 o
   9   3   0      109.85      121.82      8.32 o
  10   3   0      974.03      990.39     25.36 o
  11   3   0      562.64      550.50     27.51 o
  12   3   0       57.85       50.75     20.64 o
  13   3   0       75.05       78.26     18.06 o
  14   3   0       27.07       24.01      9.23 o
  15   3   0       14.58        9.48     10.40 o
 -12   4   0      161.75      178.70     30.95 o
 -11   4   0      147.25      154.36     11.91 o
 -10   4   0      445.65      443.81     19.58 o
  -9   4   0      651.64      587.37     16.68 o
  -8   4   0       57.83       47.76      7.66 o
  -7   4   0     1669.23     1705.84     28.63 o
  -6   4   0      904.61      908.00     34.80 o
  -5   4   0        0.24        3.81      3.84 o
  -4   4   0     2161.94     2106.14     28.63 o
  -3   4   0     7415.80     7685.57     76.31 o
  -2   4   0     4479.21     4704.57     50.16 o
  -1   4   0      381.90      284.35      7.81 o
   0   4   0     7423.39     8450.83    133.78 o
   1   4   0    18666.65    19931.37    198.76 o
   2   4   0     2175.85     2369.24     24.34 o
   3   4   0      611.75      635.83     12.00 o
   4   4   0      163.18      143.22      5.72 o
   5   4   0     2387.72     2372.27     31.80 o
   6   4   0     3610.95     3593.45     75.67 o
   7   4   0      360.79      331.41     10.75 o
   8   4   0     1525.84     1477.38     38.69 o
   9   4   0      780.87      805.19     22.28 o
  10   4   0        0.56        0.00      4.76 o
  11   4   0      996.46      900.13     21.11 o
  12   4   0      105.85      102.62      9.96 o
  13   4   0      106.53      109.04     11.94 o
  14   4   0      107.02      129.14     17.19 o
  15   4   0       15.16       15.03     10.40 o
 -11   5   0       96.77      105.69     18.91 o
 -10   5   0      118.38      110.34     15.26 o
  -9   5   0      162.03      183.70     11.29 o
  -8   5   0      129.20      146.12     10.21 o
  -7   5   0        5.60        6.46      5.57 o
  -6   5   0      863.12      826.71     16.08 o
  -5   5   0      260.11      274.53     12.46 o
  -4   5   0      999.80      906.76     16.98 o
  -3   5   0     2935.76     3040.44     35.77 o
  -2   5   0     6045.35     6284.39     61.27 o
  -1   5   0     6590.03     6797.81     63.30 o
   0   5   0    16061.50    17527.68    467.24 o
   1   5   0     3551.08     3839.58     40.03 o
   2   5   0     6175.25     6286.30     62.34 o
   3   5   0      246.31      237.37      8.13 o
   4   5   0     2418.69     2504.20     40.66 o
   5   5   0     2745.79     2491.95     38.84 o
   6   5   0      226.46      225.91     10.75 o
   7   5   0      154.57      121.21      7.00 o
   8   5   0     1282.48     1215.49     35.25 o
   9   5   0      469.19      457.70     16.11 o
  10   5   0      582.06      603.96     19.82 o
  11   5   0        0.22        0.02      5.17 o
  12   5   0     1040.91      961.33     51.77 o
  13   5   0      176.66      189.29     12.79 o
  14   5   0       87.63       80.12     11.94 o
  15   5   0       43.70       61.40     12.73 o
 -11   6   0       20.28       21.96     13.99 o
 -10   6   0      167.76      191.40     18.12 o
  -9   6   0      109.50       96.04     15.26 o
  -8   6   0        4.62        9.16     11.13 o
  -7   6   0      245.91      240.56     23.21 o
  -6   6   0        9.42        8.09      7.14 o
  -5   6   0      609.25      627.74     15.28 o
  -4   6   0     1993.23     1831.14     26.17 o
  -3   6   0       39.38       44.22      5.28 o
  -2   6   0     2851.66     2849.06     40.05 o
  -1   6   0      744.54      715.06     40.69 o
   0   6   0     2878.01     3317.42     61.08 o
   1   6   0    11926.15    12294.35    111.06 o
   2   6   0     1665.81     1781.27     26.03 o
   3   6   0      848.56      808.69     11.76 o
   4   6   0      131.25      157.37      9.83 o
   5   6   0        2.28        1.78      2.20 o
   6   6   0      400.34      348.02     24.07 o
   7   6   0      128.66      117.70      7.83 o
   8   6   0     1136.52     1125.89     23.95 o
   9   6   0      155.01      154.07     11.13 o
  10   6   0      323.09      326.72     14.87 o
  11   6   0      191.58      203.18     12.73 o
  12   6   0        0.22        0.30      8.60 o
  13   6   0      292.09      277.02     14.29 o
  14   6   0       26.80       31.85      7.92 o
  15   6   0       40.22       18.18     10.40 o
 -10   7   0       15.75        8.74     12.73 o
  -9   7   0      121.83      134.10     16.51 o
  -8   7   0      222.84      252.44     19.00 o
  -7   7   0      112.47       93.99     22.36 o
  -6   7   0      106.49      109.89     13.63 o
  -5   7   0        0.26        0.01      9.06 o
  -4   7   0      592.03      571.30     24.94 o
  -3   7   0      397.75      374.23     22.36 o
  -2   7   0     1061.90     1001.13     14.53 o
  -1   7   0      836.63      739.02     21.63 o
   0   7   0     3235.31     3387.42     63.22 o
   1   7   0     9945.06    10001.97     89.47 o
   2   7   0     2560.32     2468.83     30.64 o
   3   7   0      111.79      123.51      5.28 o
   4   7   0     4145.79     3991.85     43.88 o
   5   7   0       13.60        2.67      2.64 o
   6   7   0     5092.32     5174.05     51.60 o
   7   7   0     3198.72     3271.61     49.58 o
   8   7   0      130.65      135.59      9.50 o
   9   7   0     1553.13     1465.50     30.98 o
  10   7   0       44.64       70.92      8.60 o
  11   7   0      704.50      624.13     20.25 o
  12   7   0      387.22      437.88     19.38 o
  13   7   0       27.42       23.32      7.56 o
  14   7   0      118.14      138.26     11.16 o
  15   7   0       24.71       34.63      9.02 o
  -9   8   0       15.74       22.66     13.21 o
  -8   8   0      107.42      113.24     15.26 o
  -7   8   0      114.03      107.88     17.19 o
  -6   8   0      162.05      178.56     16.51 o
  -5   8   0      326.07      313.10     19.78 o
  -4   8   0      207.44      226.52     32.67 o
  -3   8   0     1834.85     1897.26     39.17 o
  -2   8   0       45.22       50.51     25.79 o
  -1   8   0     1141.20     1098.50     29.63 o
   0   8   0        9.11        8.55      6.08 o
   1   8   0     2810.98     3155.97     45.78 o
   2   8   0     1751.16     1637.46     23.64 o
   3   8   0      496.28      484.62     10.06 o
   4   8   0      163.97      154.85      6.38 o
   5   8   0     3622.18     3709.54     39.47 o
   6   8   0      726.92      862.13     14.95 o
   7   8   0     1342.53     1360.90     27.51 o
   8   8   0      219.55      206.42     11.13 o
   9   8   0      388.90      352.84     15.26 o
  10   8   0      510.24      506.82     17.35 o
  11   8   0       28.87       31.00      8.26 o
  12   8   0     1044.79      948.06     40.42 o
  13   8   0      560.94      519.40     35.25 o
  14   8   0        9.76        3.25      6.38 o
  15   8   0      122.65      115.39     16.87 o
  -8   9   0        9.84        0.23     11.45 o
  -7   9   0      106.08      109.31     16.11 o
  -6   9   0       64.68       82.09     13.63 o
  -5   9   0       86.98       85.30     12.38 o
  -4   9   0      261.20      298.69     42.99 o
  -3   9   0      538.78      527.36     22.28 o
  -2   9   0     1354.91     1249.51     32.56 o
  -1   9   0       57.82       67.03     10.31 o
   0   9   0     1802.71     1748.12     34.26 o
   1   9   0      516.72      477.63     18.58 o
   2   9   0       46.29       46.35     10.31 o
   3   9   0      858.38      726.58     19.00 o
   4   9   0       77.94       84.21      7.33 o
   5   9   0      650.94      650.76     12.58 o
   6   9   0     1065.72      943.46     16.43 o
   7   9   0       65.16       72.98     13.76 o
   8   9   0     2191.50     2177.70     42.99 o
   9   9   0      418.80      413.32     15.26 o
  10   9   0       21.41       20.60      7.00 o
  11   9   0       14.01       12.03      7.29 o
  12   9   0       20.64       33.79      8.59 o
  13   9   0       71.12       47.18     10.15 o
  14   9   0       79.50       65.71     11.45 o
  15   9   0        3.83        0.04      6.48 o
  -7  10   0       49.77       41.92     13.63 o
  -6  10   0       67.54       85.57     14.44 o
  -5  10   0        7.27       14.59     11.13 o
  -4  10   0       30.48       40.55     11.98 o
  -3  10   0      534.80      495.09     22.28 o
  -2  10   0       11.71       26.52     10.95 o
  -1  10   0      795.29      847.52     27.18 o
   0  10   0      270.44      268.56     16.11 o
   1  10   0      859.65      888.61     30.09 o
   2  10   0      351.66      355.93     16.89 o
   3  10   0       81.20      114.14     30.09 o
   4  10   0      777.86      768.60     21.48 o
   5  10   0       98.56       97.63     12.04 o
   6  10   0     1428.87     1337.71     31.82 o
   7  10   0      754.74      820.88     20.03 o
   8  10   0       59.73       62.15      7.51 o
   9  10   0      759.79      728.29     40.42 o
  10  10   0      134.50      138.27     11.45 o
  11  10   0      111.77       90.44     10.15 o
  12  10   0      101.29      133.19     12.38 o
  13  10   0        2.15        0.04      7.29 o
  14  10   0       15.91       13.26      8.59 o
  15  10   0       57.23       60.16     11.72 o
  -6  11   0       14.24        2.49     11.98 o
  -5  11   0       68.44       88.60     15.48 o
  -4  11   0       10.37       10.79     21.49 o
  -3  11   0      436.98      452.80     23.50 o
  -2  11   0      690.07      767.77     27.65 o
  -1  11   0      193.05      193.78     20.64 o
   0  11   0      702.00      680.52     31.82 o
   1  11   0     1783.19     1578.93     36.72 o
   2  11   0     1498.17     1426.17     34.26 o
   3  11   0      472.37      463.13     18.58 o
   4  11   0       21.52       19.45      8.26 o
   5  11   0      513.59      528.38     19.00 o
   6  11   0       57.67       69.03     15.48 o
   7  11   0       59.60       53.40     13.76 o
   8  11   0       61.29       30.84     13.76 o
   9  11   0       57.17       57.24      8.59 o
  10  11   0      490.36      530.32     19.38 o
  11  11   0       22.90       30.81      8.59 o
  12  11   0      123.89      143.93     20.64 o
  13  11   0      129.03      153.34     16.34 o
  14  11   0        6.81        0.04     10.31 o
  -4  12   0       39.28       33.49     22.36 o
  -3  12   0       22.26       12.73     11.50 o
  -2  12   0      176.58      191.78     17.35 o
  -1  12   0      113.12      112.57     17.19 o
   0  12   0       40.77       49.82     11.98 o
   1  12   0      149.17      154.47     17.19 o
   2  12   0      186.10      165.88     14.44 o
   3  12   0       69.39       67.59     10.75 o
   4  12   0       99.49      114.78     13.21 o
   5  12   0       60.12       52.63      9.86 o
   6  12   0      536.12      506.43     32.67 o
   7  12   0      166.51      220.76     24.07 o
   8  12   0       28.01       35.72     13.76 o
   9  12   0      651.62      733.60     37.83 o
  10  12   0        5.66        2.90     13.76 o
  11  12   0       95.12       89.51     18.91 o
  12  12   0        0.32        5.46      7.51 o
  13  12   0      103.47      100.83     11.72 o
  14  12   0      119.53      111.03     13.99 o
  -3  13   0       95.94       84.15     14.87 o
  -2  13   0        0.56        1.78     10.28 o
  -1  13   0      100.03      114.54     15.67 o
   0  13   0       74.90       88.09     17.19 o
   1  13   0       86.04       81.20     12.38 o
   2  13   0      245.33      253.74     31.82 o
   3  13   0       33.50       52.48     11.98 o
   4  13   0        0.85        0.17      8.26 o
   5  13   0      416.01      477.08     32.67 o
   6  13   0        0.13        5.55     13.76 o
   7  13   0      248.78      269.81     27.51 o
   8  13   0       21.22        0.17     13.76 o
   9  13   0      213.58      228.40     25.79 o
  10  13   0      251.98      262.77     27.51 o
  11  13   0        2.81       17.33     15.48 o
  12  13   0       87.97      103.51     22.36 o
  13  13   0        0.61        0.01     15.48 o
  -1  14   0        1.74        8.43     10.75 o
   0  14   0       10.22       18.55     11.98 o
   1  14   0       33.46       18.08     11.50 o
   2  14   0      204.93      147.53     16.11 o
   3  14   0      485.40      468.47     22.72 o
   4  14   0       15.73       18.19     10.75 o
   5  14   0      161.54      185.46     25.79 o
   6  14   0      112.81      100.44     22.36 o
   7  14   0      148.69      135.02     22.36 o
   8  14   0      276.91      295.93     29.24 o
   9  14   0        7.21        6.77     15.48 o
  10  14   0       69.03       71.62     20.64 o
  11  14   0       61.95       61.30     18.91 o
  12  14   0        0.65        0.07     13.76 o
   1  15   0        3.64        0.01     10.95 o
   2  15   0       66.39       43.69     13.21 o
   3  15   0      193.52      186.96     17.76 o
   4  15   0       91.63       99.25     22.36 o
   5  15   0        3.03        0.20     13.76 o
   6  15   0       63.36       86.27     22.36 o
   7  15   0       30.94       53.24     18.91 o
   8  15   0       28.57       37.98     17.19 o
   9  15   0       15.12       14.94     17.19 o
  10  15   0        5.63        9.86     17.19 o
  11  15   0       14.16        0.04     17.19 o
   5  16   0       41.07       48.87     20.64 o
   6  16   0        5.78        0.02     17.19 o
   7  16   0       74.65       65.15     22.36 o
   8  16   0       20.17       32.77     18.91 o
  -6 -16   1        7.10        3.97     17.19 o
 -10 -15   1       89.52      124.47     24.07 o
  -9 -15   1        0.38        0.06     17.19 o
  -8 -15   1       79.94       78.23     20.64 o
  -7 -15   1       90.89       92.56     22.36 o
  -6 -15   1       69.43       80.39     20.64 o
  -5 -15   1       26.61       34.60     18.91 o
  -4 -15   1        0.07        0.06     15.48 o
  -3 -15   1       61.10       86.35     14.44 o
  -2 -15   1      240.16      216.07     18.58 o
  -1 -15   1       44.27       33.92     13.38 o
 -12 -14   1       30.70       39.23     20.64 o
 -11 -14   1        1.20        0.01     13.76 o
 -10 -14   1       34.00       55.92     20.64 o
  -9 -14   1       61.83       47.07     18.91 o
  -8 -14   1        0.08        6.61     15.48 o
  -7 -14   1       15.88       23.16     17.19 o
  -6 -14   1      114.44      162.14     24.07 o
  -5 -14   1      149.59      188.55     25.79 o
  -4 -14   1      181.36      173.74     16.11 o
  -3 -14   1       11.92       21.37     10.75 o
  -2 -14   1       98.99       96.31     13.63 o
  -1 -14   1      143.84      150.91     18.91 o
   0 -14   1        9.89        7.65     12.90 o
   1 -14   1       55.33       50.48     13.63 o
 -13 -13   1       48.97       23.74     18.91 o
 -12 -13   1        0.49        0.01     13.76 o
 -11 -13   1      125.18      132.60     22.36 o
 -10 -13   1        0.86        0.00     13.76 o
  -9 -13   1      161.48      189.12     24.07 o
  -8 -13   1      276.19      284.00     29.24 o
  -7 -13   1       44.39       45.51     17.19 o
  -6 -13   1      247.43      249.21     25.79 o
  -5 -13   1      529.47      527.61     34.39 o
  -4 -13   1       95.54       85.63     12.38 o
  -3 -13   1      473.27      494.17     38.69 o
  -2 -13   1        0.19       27.16     11.50 o
  -1 -13   1      315.01      269.25     18.58 o
   0 -13   1      183.06      171.61     24.07 o
   1 -13   1       35.64       19.96     17.19 o
   2 -13   1      119.05      177.88     24.94 o
   3 -13   1       12.34       17.78     13.21 o
 -13 -12   1      128.07      129.90     26.66 o
 -12 -12   1      137.44      125.72     24.07 o
 -11 -12   1        2.69        0.01     13.76 o
 -10 -12   1      137.04      153.86     22.36 o
  -9 -12   1       58.25       65.33     17.19 o
  -8 -12   1      323.10      296.61     27.51 o
  -7 -12   1      284.39      293.47     25.79 o
  -6 -12   1       17.18        8.95     13.76 o
  -5 -12   1      581.10      618.59     36.12 o
  -4 -12   1       64.00       36.51     10.28 o
  -3 -12   1     1516.69     1497.52     35.48 o
  -2 -12   1      437.30      392.32     19.82 o
  -1 -12   1      368.05      332.20     36.97 o
   0 -12   1        2.39        0.28     18.06 o
   1 -12   1        1.54        0.20      8.26 o
   2 -12   1       83.94      115.86     14.44 o
   3 -12   1       43.52       36.93     12.73 o
   4 -12   1        7.24        0.04     20.64 o
 -14 -11   1       61.56       43.71     14.61 o
 -13 -11   1        1.56        0.02     12.90 o
 -12 -11   1      292.58      297.72     19.78 o
 -11 -11   1      103.99      100.21     11.18 o
 -10 -11   1       21.83       20.77     18.06 o
  -9 -11   1      394.15      386.16     29.24 o
  -8 -11   1       81.86       67.55     15.48 o
  -7 -11   1      151.65      165.28     18.91 o
  -6 -11   1      349.65      315.47     25.79 o
  -5 -11   1       68.56       61.62      9.50 o
  -4 -11   1     1221.58     1239.13     28.50 o
  -3 -11   1       41.72       49.85      9.50 o
  -2 -11   1     1124.60     1131.17     30.11 o
  -1 -11   1      271.06      234.46     16.89 o
   0 -11   1        2.86        0.30      8.51 o
   1 -11   1      837.38      807.57     27.18 o
   2 -11   1      762.83      735.77     44.71 o
   3 -11   1       79.03       70.02     13.21 o
   4 -11   1      210.33      241.01     19.00 o
   5 -11   1       13.63       12.31     11.50 o
   6 -11   1       13.40       13.65     12.90 o
 -14 -10   1       73.13       58.30     11.45 o
 -13 -10   1       98.89       94.38     12.38 o
 -12 -10   1        6.36        0.06      7.29 o
 -11 -10   1      271.26      262.12     14.31 o
 -10 -10   1      155.74      132.67     11.45 o
  -9 -10   1      191.38      223.71     12.73 o
  -8 -10   1      201.31      204.05     18.91 o
  -7 -10   1      149.81      124.01     11.18 o
  -6 -10   1      376.93      332.55     25.79 o
  -5 -10   1      291.06      311.93     27.51 o
  -4 -10   1      245.64      238.08     13.21 o
  -3 -10   1      871.14      922.04     25.19 o
  -2 -10   1      187.11      172.78     13.21 o
  -1 -10   1     1545.89     1602.45     56.75 o
   0 -10   1     1235.50     1204.60     31.34 o
   1 -10   1     1439.00     1368.65     34.26 o
   2 -10   1      615.28      587.24     24.94 o
   3 -10   1      252.62      280.53     42.99 o
   4 -10   1       29.78       42.28     12.04 o
   5 -10   1      139.98      156.65     16.11 o
   6 -10   1        0.23        3.26     10.75 o
   7 -10   1       58.23       68.44     33.54 o
 -15  -9   1      120.94      105.94     11.29 o
 -14  -9   1       24.10       21.74      8.85 o
 -13  -9   1      112.91      104.19     11.45 o
 -12  -9   1      799.94      737.82     36.12 o
 -11  -9   1        4.50        0.06      7.29 o
 -10  -9   1      423.98      428.40     16.86 o
  -9  -9   1      241.26      215.83     23.21 o
  -8  -9   1        5.90        0.87      9.46 o
  -7  -9   1     1667.66     1689.89     32.12 o
  -6  -9   1      884.31      967.29     25.79 o
  -5  -9   1      237.69      244.65      7.81 o
  -4  -9   1      794.20      836.34     24.07 o
  -3  -9   1       61.17       68.54     10.31 o
  -2  -9   1     2629.70     2583.77     43.77 o
  -1  -9   1      403.96      367.20     24.07 o
   0  -9   1       82.50       92.46      9.86 o
   1  -9   1      323.23      257.70     29.24 o
   2  -9   1      659.76      705.94     22.72 o
   3  -9   1      252.74      246.76     29.24 o
   4  -9   1       35.40       21.20     17.19 o
   5  -9   1      101.05       99.90     13.21 o
   6  -9   1      326.42      348.62     21.78 o
   7  -9   1        1.84        0.24      9.50 o
   8  -9   1       65.50       64.26     13.02 o
 -15  -8   1       36.78       32.70      9.02 o
 -14  -8   1      158.03      164.53     13.50 o
 -13  -8   1       41.70       34.85     18.91 o
 -12  -8   1      550.35      551.94     21.89 o
 -11  -8   1      644.62      580.73     27.51 o
 -10  -8   1      115.00      135.54     11.13 o
  -9  -8   1      851.44      827.81     21.89 o
  -8  -8   1      162.57      159.86     11.13 o
  -7  -8   1      197.99      184.44     15.48 o
  -6  -8   1      856.89      763.73     12.58 o
  -5  -8   1        0.13        1.68      3.35 o
  -4  -8   1      215.93      221.48      6.71 o
  -3  -8   1       63.69       53.99      4.15 o
  -2  -8   1      655.26      666.47     44.71 o
  -1  -8   1     4017.10     4081.60     95.45 o
   0  -8   1       68.41      113.52     13.76 o
   1  -8   1     2518.56     2556.53    141.01 o
   2  -8   1      784.62      783.26     24.73 o
   3  -8   1      111.42       92.52     16.34 o
   4  -8   1      391.83      425.29     18.58 o
   5  -8   1       36.20       21.07     10.75 o
   6  -8   1       22.60       21.75     19.78 o
   7  -8   1      218.04      236.87     17.76 o
   8  -8   1        3.15        0.21     11.13 o
   9  -8   1      146.77      163.69     18.91 o
 -15  -7   1       45.43       37.40      9.02 o
 -14  -7   1       10.12        7.16      6.90 o
 -13  -7   1      381.16      406.11     16.03 o
 -12  -7   1       45.72       29.73      9.86 o
 -11  -7   1      528.45      468.14     19.00 o
 -10  -7   1      400.19      415.03     16.51 o
  -9  -7   1      104.09       90.35      8.59 o
  -8  -7   1      508.72      513.19     17.19 o
  -7  -7   1      624.08      657.32     16.51 o
  -6  -7   1      683.15      573.58     10.31 o
  -5  -7   1     4774.30     4832.85     51.99 o
  -4  -7   1      153.30      190.84      6.66 o
  -3  -7   1     1271.04     1200.88     18.18 o
  -2  -7   1      303.79      310.78     15.66 o
  -1  -7   1     1418.64     1411.91     52.45 o
   0  -7   1     3948.66     3724.88     60.22 o
   1  -7   1      483.11      542.09     38.69 o
   2  -7   1      510.48      503.63     24.07 o
   3  -7   1      628.78      593.90     19.00 o
   4  -7   1       98.31       76.08     16.34 o
   5  -7   1      526.89      487.96     21.89 o
   6  -7   1       35.95        4.62      9.50 o
   7  -7   1      322.10      297.56     18.12 o
   8  -7   1      125.17      144.06     19.78 o
   9  -7   1       93.28       78.59     14.87 o
  10  -7   1      235.38      267.30     21.04 o
 -15  -6   1       49.98       47.64     11.94 o
 -14  -6   1        5.51        5.75      6.80 o
 -13  -6   1       21.93       17.87      7.44 o
 -12  -6   1      300.50      269.96     17.58 o
 -11  -6   1       19.10       15.66      7.29 o
 -10  -6   1      150.41      162.47     11.45 o
  -9  -6   1      399.46      304.08     13.63 o
  -8  -6   1      848.55      814.60     21.48 o
  -7  -6   1     1999.06     2019.04     32.23 o
  -6  -6   1      804.89      831.14     13.54 o
  -5  -6   1     1204.70     1230.16     17.23 o
  -4  -6   1     3686.70     3790.18     39.90 o
  -3  -6   1      608.63      676.72     26.74 o
  -2  -6   1     5684.21     5689.19     50.58 o
  -1  -6   1      951.96      948.96     65.34 o
   0  -6   1     2782.84     3113.25     53.61 o
   1  -6   1     4056.54     4136.85     51.58 o
   2  -6   1        2.62       12.63      2.89 o
   3  -6   1     1772.93     1773.01     23.49 o
   4  -6   1      406.33      399.61     11.89 o
   5  -6   1      246.56      237.31     16.34 o
   6  -6   1     1471.98     1485.49     33.02 o
   7  -6   1       85.81       94.11     13.63 o
   8  -6   1      508.67      486.80     23.13 o
   9  -6   1       69.63       93.91     13.99 o
  10  -6   1      206.00      182.89     17.76 o
  11  -6   1      153.15      167.91     18.12 o
 -15  -5   1        1.37        0.01      9.06 o
 -14  -5   1       88.00       70.57     12.73 o
 -13  -5   1      136.09      123.86     16.48 o
 -12  -5   1      106.35       93.56      9.53 o
 -11  -5   1     1099.37     1034.81     22.90 o
 -10  -5   1      215.91      174.99     18.06 o
  -9  -5   1      378.63      378.02     21.49 o
  -8  -5   1     2154.00     2146.11     42.99 o
  -7  -5   1      522.40      542.64     13.63 o
  -6  -5   1      915.32      916.42     25.79 o
  -5  -5   1       16.86       14.44      3.52 o
  -4  -5   1     2945.31     2828.19     36.22 o
  -3  -5   1     1169.78     1192.51     16.53 o
  -2  -5   1      104.38       84.38      7.91 o
  -1  -5   1    20846.62    21782.80    420.45 o
   0  -5   1     3557.11     3342.64     51.58 o
   1  -5   1       34.75       40.67      5.72 o
   2  -5   1     1131.43     1086.42     17.34 o
   3  -5   1       22.91       19.29      4.07 o
   4  -5   1     2318.58     2328.82     31.68 o
   5  -5   1      282.00      339.69      9.36 o
   6  -5   1       26.66       21.53      5.17 o
   7  -5   1      423.63      415.74     15.56 o
   8  -5   1        4.90        0.17      5.57 o
   9  -5   1      326.77      328.00     30.95 o
  10  -5   1      168.52      218.64     18.12 o
  11  -5   1       76.98       42.70     13.63 o
 -15  -4   1        9.68        0.05      9.06 o
 -14  -4   1        2.27        0.00      7.51 o
 -13  -4   1      105.44      129.19     13.02 o
 -12  -4   1       92.05       91.60      9.68 o
 -11  -4   1      357.57      274.88     22.10 o
 -10  -4   1      851.49      809.76     19.19 o
  -9  -4   1        1.13        0.03      3.72 o
  -8  -4   1     1449.96     1417.50     26.86 o
  -7  -4   1     1364.09     1315.49     26.86 o
  -6  -4   1      503.72      382.67     13.63 o
  -5  -4   1     1992.83     1953.77     37.83 o
  -4  -4   1       75.27       82.05      4.24 o
  -3  -4   1     4877.17     5332.69     64.94 o
  -2  -4   1      330.52      305.42      5.96 o
  -1  -4   1    11835.04    13585.41    303.52 o
   0  -4   1    25492.36    27734.55    324.14 o
   1  -4   1     4422.41     5084.46     65.12 o
   2  -4   1    10950.99    12004.83    107.82 o
   3  -4   1     5499.78     5981.05     66.01 o
   4  -4   1      391.55      400.46     12.21 o
   5  -4   1     1095.02     1010.40     15.49 o
   6  -4   1      247.01      249.72     11.29 o
   7  -4   1     1051.22      987.11     20.80 o
   8  -4   1      401.41      421.53     13.41 o
   9  -4   1       56.46       67.63      7.66 o
  10  -4   1      438.28      451.21     16.67 o
  11  -4   1      358.88      399.53     16.34 o
  12  -4   1       30.89        0.04     18.91 o
 -15  -3   1       84.39       62.27     13.27 o
 -14  -3   1       62.05       50.93     11.72 o
 -13  -3   1       64.79       53.40     10.60 o
 -12  -3   1      237.79      257.58     17.19 o
 -11  -3   1      532.44      513.93     20.64 o
 -10  -3   1      135.80      114.02      9.20 o
  -9  -3   1      475.38      456.86     12.79 o
  -8  -3   1        1.98        6.21      4.40 o
  -7  -3   1       30.43       37.74      4.10 o
  -6  -3   1     2716.26     3013.56     30.67 o
  -5  -3   1     6765.91     6740.18     80.49 o
  -4  -3   1     1070.52     1227.38     25.79 o
  -3  -3   1     7235.03     7765.86    116.94 o
  -2  -3   1       97.38      155.29      8.81 o
  -1  -3   1       30.62       30.40      4.42 o
   0  -3   1    38876.50    40283.98    665.51 o
   1  -3   1    18263.55    19203.33    285.46 o
   2  -3   1       88.14       93.39      3.37 o
   3  -3   1     4936.01     4789.21     87.13 o
   4  -3   1      920.72      923.25     11.76 o
   5  -3   1     3295.20     3589.98     35.95 o
   6  -3   1     1593.04     1593.96     26.08 o
   7  -3   1     1178.39     1172.99     19.43 o
   8  -3   1      247.45      247.69     11.30 o
   9  -3   1      292.89      283.99     12.15 o
  10  -3   1       29.99       26.39      7.24 o
  11  -3   1      332.48      341.57     16.31 o
  12  -3   1      217.59      198.94     16.14 o
  13  -3   1        7.14        4.31      9.23 o
 -14  -2   1      205.38      193.10     18.91 o
 -13  -2   1       90.81       86.20     13.02 o
 -12  -2   1      186.07      170.99     16.34 o
 -11  -2   1     2202.15     1964.24     63.63 o
 -10  -2   1      125.70      145.87     14.61 o
  -9  -2   1      395.91      368.47     13.99 o
  -8  -2   1     2090.22     2022.64     27.30 o
  -7  -2   1        2.76        4.90      2.48 o
  -6  -2   1     6062.54     5997.52     75.16 o
  -5  -2   1     5739.76     6259.83     62.85 o
  -4  -2   1    11672.21    12569.72    139.16 o
  -3  -2   1     3055.91     3102.33     47.47 o
  -2  -2   1      898.68      859.48     22.36 o
  -1  -2   1     4135.56     5084.82     59.25 o
   0  -2   1     8065.87     7494.90     84.70 o
   1  -2   1      905.88      890.11     26.66 o
   2  -2   1     7133.22     7671.41     83.45 o
   3  -2   1       12.79        3.36      4.28 o
   4  -2   1       35.63       22.23      3.65 o
   5  -2   1      706.52      729.23     16.51 o
   6  -2   1      435.55      515.12     21.47 o
   7  -2   1       39.12       24.18      4.90 o
   8  -2   1      140.07      168.49     10.80 o
   9  -2   1      281.43      268.10     20.51 o
  10  -2   1      201.44      248.29     11.55 o
  11  -2   1       75.19       69.49     13.76 o
  12  -2   1       62.19       29.04      9.23 o
  13  -2   1       40.62       45.63     21.49 o
 -14  -1   1        1.05        0.05      9.23 o
 -13  -1   1      158.78      163.84     14.82 o
 -12  -1   1       28.63       41.43     10.40 o
 -11  -1   1      835.98      806.53     41.27 o
 -10  -1   1     1521.02     1501.49     32.63 o
  -9  -1   1        0.43        4.51      6.43 o
  -8  -1   1     1439.77     1342.65     23.19 o
  -7  -1   1     1333.03     1439.87     19.08 o
  -6  -1   1      411.99      373.42     10.41 o
  -5  -1   1     8686.34     8964.32    103.75 o
  -4  -1   1      327.60      284.74      4.50 o
  -3  -1   1    53870.11    56886.95    564.07 o
  -2  -1   1      800.69     1390.44     39.55 o
  -1  -1   1      835.46      571.36      6.88 o
   1  -1   1    14259.71    14209.60    190.88 o
   2  -1   1      289.81      296.92      6.99 o
   3  -1   1     6152.90     6498.28     54.72 o
   4  -1   1      605.99      586.04     13.46 o
   5  -1   1     6879.03     7061.20    118.67 o
   6  -1   1     4552.83     4477.22     44.73 o
   7  -1   1     2517.82     2822.29     33.25 o
   8  -1   1     2430.15     2461.73     33.46 o
   9  -1   1      294.92      276.43     11.00 o
  10  -1   1      554.13      573.62     16.28 o
  11  -1   1      804.73      857.11     25.45 o
  12  -1   1       45.30       41.43     10.15 o
  13  -1   1       46.74       44.62     12.04 o
  14  -1   1        0.72        0.01     11.18 o
 -14   0   1      108.25      111.81     14.82 o
 -13   0   1        0.66        0.00      9.46 o
 -12   0   1      270.86      282.99     22.36 o
 -11   0   1       71.92       57.39     12.04 o
 -10   0   1       42.89       21.61      7.69 o
  -9   0   1       50.66       43.80      6.60 o
  -8   0   1      276.57      285.05      9.34 o
  -7   0   1     1317.15     1283.82     20.73 o
  -6   0   1     4239.17     4338.14     68.38 o
  -5   0   1     1422.23     1514.43     18.14 o
  -4   0   1     6960.22     6974.36    171.86 o
  -3   0   1     1450.17     1518.49     10.85 o
  -2   0   1     1809.83     1317.13      5.80 o
   2   0   1      704.52      949.21     16.89 o
   3   0   1      173.91      161.43      4.40 o
   4   0   1     1399.31     1391.58     19.37 o
   5   0   1      176.53      189.64      9.08 o
   6   0   1     3919.55     4092.26     68.57 o
   7   0   1     2310.15     2451.43     31.65 o
   8   0   1      387.79      363.85     10.86 o
   9   0   1      709.43      694.25     15.67 o
  10   0   1       77.68       80.05      8.47 o
  11   0   1      764.47      720.44     31.82 o
  12   0   1      256.30      264.77     23.21 o
  13   0   1       24.81       10.63      9.23 o
  14   0   1      167.25      174.59     16.86 o
 -13   1   1       74.62       62.53     16.34 o
 -12   1   1        0.00        0.01      7.69 o
 -11   1   1      404.29      392.39     18.91 o
 -10   1   1        1.36        0.05      5.73 o
  -9   1   1       40.48       46.41      6.72 o
  -8   1   1     1585.89     1648.20     24.77 o
  -7   1   1      417.66      379.49     10.86 o
  -6   1   1     2330.16     2543.62     47.78 o
  -5   1   1     2086.96     2135.59     34.26 o
  -4   1   1     1320.33     1237.21     23.77 o
  -3   1   1    17209.67    17421.99    127.88 o
  -2   1   1      652.44      474.73      1.48 o
  -1   1   1      238.14       50.01     17.03 o
   2   1   1    28061.17    31680.31    400.80 o
   3   1   1     3831.10     3418.78     51.58 o
   4   1   1        8.35       19.98      2.02 o
   5   1   1     7490.97     7770.44     63.19 o
   6   1   1      139.80      146.32      6.50 o
   7   1   1     2914.51     2793.38     43.40 o
   8   1   1      936.52      855.56     16.03 o
   9   1   1       15.45       29.56      4.90 o
  10   1   1       41.91       45.67      8.59 o
  11   1   1      379.92      432.31     18.74 o
  12   1   1      684.02      680.83     37.83 o
  13   1   1       77.86       94.70     12.73 o
  14   1   1       23.23        2.00      9.46 o
 -13   2   1       81.32       99.36     13.49 o
 -12   2   1      109.79      133.13     21.49 o
 -11   2   1       34.68       41.49     17.19 o
 -10   2   1      903.61      845.33     24.66 o
  -9   2   1      535.23      554.31     16.62 o
  -8   2   1        9.03        7.86      5.00 o
  -7   2   1      724.47      672.89     17.55 o
  -6   2   1        0.56        1.07      3.84 o
  -5   2   1     6969.68     7328.67     79.87 o
  -4   2   1      634.69      623.38     10.15 o
  -3   2   1      135.41       85.92      2.64 o
  -2   2   1     8631.63     9146.55    154.74 o
  -1   2   1        0.81       97.73     13.62 o
   0   2   1     7046.50     6371.52     29.16 o
   1   2   1    10665.67     9323.36     60.58 o
   2   2   1     8435.45     7368.23     58.21 o
   3   2   1     7726.43     8019.74    123.82 o
   4   2   1      858.59      912.18     14.44 o
   5   2   1      989.70     1064.10     16.86 o
   6   2   1     1576.16     1590.25     27.30 o
   7   2   1      270.92      313.01      7.71 o
   8   2   1     2630.81     2557.95     29.80 o
   9   2   1      132.36      132.47      7.13 o
  10   2   1       36.37       47.16      8.59 o
  11   2   1     1075.74     1102.91     28.50 o
  12   2   1       72.93       79.60     11.45 o
  13   2   1      199.65      188.07     15.59 o
  14   2   1       75.76       80.21     11.94 o
  15   2   1       34.27       14.27      9.37 o
 -12   3   1      185.30      211.50     25.79 o
 -11   3   1      126.08      125.77     30.09 o
 -10   3   1       44.91       59.89      8.30 o
  -9   3   1      136.63      135.60     12.99 o
  -8   3   1      166.37      154.82      9.68 o
  -7   3   1      426.74      387.50     12.58 o
  -6   3   1     2120.13     2219.52     30.80 o
  -5   3   1       82.41       68.23      6.99 o
  -4   3   1      674.77      634.43      9.68 o
  -3   3   1     2372.71     2533.92     44.00 o
  -2   3   1     6364.73     6186.67    112.30 o
  -1   3   1     1200.34     1081.41     10.96 o
   0   3   1     3065.02     2965.97     32.30 o
   1   3   1    16997.94    18243.52    239.54 o
   2   3   1     3136.44     3032.07     20.32 o
   3   3   1       22.06       14.22      2.43 o
   4   3   1     4053.11     3982.24     51.61 o
   5   3   1      366.85      374.23     10.75 o
   6   3   1     2524.87     2631.04     38.40 o
   7   3   1     1488.11     1462.74     26.06 o
   8   3   1      107.70      113.59      4.84 o
   9   3   1     1145.81     1190.55     21.21 o
  10   3   1        3.45        2.29      6.66 o
  11   3   1     1431.89     1345.88     32.23 o
  12   3   1      560.34      577.44     22.36 o
  13   3   1        0.92        0.07      6.16 o
  14   3   1       99.70       96.24     44.71 o
  15   3   1        4.89        0.09      9.06 o
 -12   4   1        7.08        0.40      9.37 o
 -11   4   1      205.71      218.62     12.94 o
 -10   4   1      158.95      165.09     11.67 o
  -9   4   1       90.36       79.11      8.40 o
  -8   4   1      533.65      554.37     16.34 o
  -7   4   1      416.92      414.36     13.41 o
  -6   4   1      254.33      250.37     14.51 o
  -5   4   1     1559.46     1466.32     21.83 o
  -4   4   1      107.36       92.42      6.57 o
  -3   4   1     4233.10     4233.87     53.40 o
  -2   4   1      658.64      672.73     13.37 o
  -1   4   1     1530.50     1635.68     16.11 o
   0   4   1       49.23       43.12      5.27 o
   1   4   1    18182.73    20858.38    360.67 o
   2   4   1     2301.71     2437.38     20.55 o
   3   4   1      434.92      406.22      5.42 o
   4   4   1        0.95        3.37      2.43 o
   5   4   1    13336.20    14296.11    167.60 o
   6   4   1       71.69       67.14      9.46 o
   7   4   1     4432.44     4568.03     61.91 o
   8   4   1     2314.84     2297.48     37.95 o
   9   4   1      144.56      141.77     12.78 o
  10   4   1      220.16      251.39     10.56 o
  11   4   1       27.57       13.09      5.96 o
  12   4   1      929.27      950.76     27.51 o
  13   4   1       50.95       60.93     12.04 o
  14   4   1       67.79       49.18     10.60 o
  15   4   1      128.26      115.31     33.54 o
 -11   5   1        1.96        0.00     11.13 o
 -10   5   1      367.51      334.91     16.45 o
  -9   5   1      289.98      298.25     14.26 o
  -8   5   1       64.12       62.59      7.92 o
  -7   5   1      699.70      651.72     16.34 o
  -6   5   1      155.18      140.16      8.75 o
  -5   5   1     1199.74     1240.37     21.29 o
  -4   5   1     2481.47     2455.72     33.22 o
  -3   5   1      298.05      344.00      8.14 o
  -2   5   1     2947.45     2973.54     35.91 o
  -1   5   1     1359.61     1375.03     36.50 o
   0   5   1       23.75        6.60      8.88 o
   1   5   1      761.29      679.22     24.55 o
   2   5   1      381.80      425.47      8.32 o
   3   5   1     1647.42     1460.90     22.00 o
   4   5   1      476.08      422.73     17.82 o
   5   5   1      160.05      155.17      8.26 o
   6   5   1     1440.64     1378.66     32.67 o
   7   5   1        0.91        4.62      4.13 o
   8   5   1     1025.48      970.24     21.04 o
   9   5   1      880.74      824.25     21.48 o
  10   5   1      158.82      180.43     12.38 o
  11   5   1       22.95       40.07     13.48 o
  12   5   1       26.38        0.57     13.05 o
  13   5   1      501.64      473.10     16.86 o
  14   5   1      124.26      133.16     14.31 o
  15   5   1        3.20        0.01      7.93 o
 -10   6   1        7.90        0.03     11.13 o
  -9   6   1       74.62       65.14     13.63 o
  -8   6   1       84.64       69.38     12.73 o
  -7   6   1      414.79      406.12     14.58 o
  -6   6   1      737.85      778.01     18.46 o
  -5   6   1      104.65      117.66      7.92 o
  -4   6   1     2134.29     2165.93     30.64 o
  -3   6   1      820.46      755.40     14.77 o
  -2   6   1      333.85      326.94      7.92 o
  -1   6   1      206.34      164.30      6.80 o
   0   6   1       87.93      100.79      5.47 o
   1   6   1     2370.68     2448.88     60.31 o
   2   6   1     5543.98     5644.66     58.55 o
   3   6   1       88.62       79.17     10.50 o
   4   6   1     2514.28     2644.96     32.24 o
   5   6   1      265.35      261.26      9.34 o
   6   6   1     1274.46     1247.59     21.89 o
   7   6   1     1515.79     1558.49     28.09 o
   8   6   1        1.22        3.85      4.42 o
   9   6   1     1678.55     1722.97     33.02 o
  10   6   1      655.53      587.41     18.91 o
  11   6   1      159.92      156.61     11.13 o
  12   6   1      811.21      845.17     36.31 o
  13   6   1      269.09      261.94     15.77 o
  14   6   1       68.86       81.16      9.68 o
  15   6   1       42.48       53.60     18.91 o
 -10   7   1       60.36       83.48     15.59 o
  -9   7   1       20.81        7.18     11.72 o
  -8   7   1      137.98      152.29     18.91 o
  -7   7   1      134.58      149.02     22.36 o
  -6   7   1      353.19      361.62     19.38 o
  -5   7   1      423.81      448.16     23.21 o
  -4   7   1      688.88      697.79     15.51 o
  -3   7   1       51.47       54.98      4.38 o
  -2   7   1     1140.50     1102.93     37.55 o
  -1   7   1       81.70       75.04      7.14 o
   0   7   1       15.49       44.73     12.73 o
   1   7   1     1672.69     1838.52     25.77 o
   2   7   1     5644.14     5830.29     57.18 o
   3   7   1       50.70       35.49      6.10 o
   4   7   1      364.16      409.07     21.25 o
   5   7   1      821.32      763.43     12.03 o
   6   7   1      151.23      160.97      6.38 o
   7   7   1      784.06      687.82     17.35 o
   8   7   1     1623.01     1520.43     46.43 o
   9   7   1        3.96       14.71      7.73 o
  10   7   1      482.15      487.38     30.09 o
  11   7   1       56.24       69.61      9.50 o
  12   7   1       93.36      143.37     12.38 o
  13   7   1      263.23      296.14     13.81 o
  14   7   1       11.84        0.05      8.41 o
  15   7   1      172.40      194.10     13.26 o
  -9   8   1       81.63       78.26     14.87 o
  -8   8   1        2.85        8.34     11.13 o
  -7   8   1      110.44      112.23     14.87 o
  -6   8   1        7.81        1.18     15.48 o
  -5   8   1      283.46      248.09     18.58 o
  -4   8   1      298.72      251.96     17.76 o
  -3   8   1      414.55      412.21     18.58 o
  -2   8   1      631.53      644.18     23.95 o
  -1   8   1     2129.08     1995.75     74.81 o
   0   8   1       23.51       21.63      4.10 o
   1   8   1       34.04       27.82      8.41 o
   2   8   1      984.27     1074.39     16.34 o
   3   8   1      481.62      525.43     11.16 o
   4   8   1     1566.74     1564.64     20.46 o
   5   8   1     1132.73     1247.23     24.54 o
   6   8   1     1332.76     1295.98     18.89 o
   7   8   1      195.95      201.05     17.19 o
   8   8   1      497.18      531.47     26.66 o
   9   8   1     1950.52     2001.33     43.85 o
  10   8   1       92.00       87.89     11.18 o
  11   8   1      396.07      427.34     17.76 o
  12   8   1      235.49      225.02     13.99 o
  13   8   1      400.40      362.82     17.76 o
  14   8   1      295.02      282.49     14.39 o
  15   8   1       22.72       11.69     10.09 o
  -8   9   1       39.34       54.34     13.99 o
  -7   9   1        3.03        0.16     10.75 o
  -6   9   1      325.55      349.21     21.48 o
  -5   9   1        0.21        0.01      9.06 o
  -4   9   1     1370.28     1343.28     42.13 o
  -3   9   1      376.95      378.19     20.64 o
  -2   9   1      301.07      299.00     16.38 o
  -1   9   1      460.63      434.84     17.35 o
   0   9   1      148.80      139.52     12.73 o
   1   9   1      397.68      355.20     24.07 o
   2   9   1      726.15      645.25     18.58 o
   3   9   1      305.00      306.95      9.02 o
   4   9   1       96.69      103.16      5.96 o
   5   9   1     1205.04     1118.23     23.54 o
   6   9   1        2.79        8.52      3.72 o
   7   9   1     1560.95     1536.82     42.13 o
   8   9   1      381.29      397.78     13.99 o
   9   9   1      650.91      695.36     19.00 o
  10   9   1      744.96      708.93     21.89 o
  11   9   1        2.35        0.59      7.73 o
  12   9   1      367.34      400.96     21.49 o
  13   9   1      156.38      167.93     33.54 o
  14   9   1       23.88       15.60      8.85 o
  15   9   1      115.61      126.67     14.64 o
  -7  10   1       53.23       71.14     14.87 o
  -6  10   1        3.52        4.36     11.98 o
  -5  10   1      429.97      400.10     22.72 o
  -4  10   1      248.50      257.45     19.00 o
  -3  10   1        6.57        0.53      9.73 o
  -2  10   1       26.18       38.00     18.06 o
  -1  10   1       63.54       59.37     14.61 o
   0  10   1      547.89      560.96     22.28 o
   1  10   1       40.14       43.57      8.26 o
   2  10   1     1570.73     1555.67     33.47 o
   3  10   1      971.91      933.12     24.94 o
   4  10   1       77.34       79.83      8.26 o
   5  10   1      582.59      624.68     13.41 o
   6  10   1      598.97      614.41     17.17 o
   7  10   1      747.63      812.11     21.49 o
   8  10   1      710.96      670.24     18.12 o
   9  10   1      131.34      145.48     11.45 o
  10  10   1      581.40      590.14     21.49 o
  11  10   1      106.49      110.25     10.75 o
  12  10   1      145.61      162.65     12.73 o
  13  10   1       61.74       64.78     12.90 o
  14  10   1        0.45        0.12      7.29 o
  15  10   1       27.00       10.60      9.50 o
  -6  11   1       55.17       65.19     14.87 o
  -5  11   1       38.02       35.13     13.21 o
  -4  11   1       28.36       35.63     12.38 o
  -3  11   1        3.67        3.21     17.19 o
  -2  11   1      502.12      456.97     35.25 o
  -1  11   1      490.54      500.18     23.50 o
   0  11   1      240.16      214.33     16.11 o
   1  11   1       45.09       47.20     10.28 o
   2  11   1       80.71       37.34     11.18 o
   3  11   1      763.75      691.56     22.28 o
   4  11   1      590.69      622.74     20.25 o
   5  11   1       37.82       40.98     10.31 o
   6  11   1      605.95      601.22     32.67 o
   7  11   1        0.57        0.37     10.31 o
   8  11   1      263.82      232.34     13.76 o
   9  11   1      150.69      159.04     11.45 o
  10  11   1       49.34       38.16      7.29 o
  11  11   1      105.57      118.53     11.13 o
  12  11   1        0.33        0.02      6.88 o
  13  11   1      107.16      100.34     11.45 o
  14  11   1       74.07       80.59     11.45 o
  15  11   1        5.49        0.01     11.18 o
  -4  12   1      126.35      130.58     18.91 o
  -3  12   1      285.66      292.46     20.25 o
  -2  12   1       14.44        8.33      9.86 o
  -1  12   1       52.68       60.85     13.21 o
   0  12   1      413.12      392.42     26.66 o
   1  12   1       37.76       29.45     10.28 o
   2  12   1     1023.01     1037.93     28.88 o
   3  12   1       38.72       17.10     14.61 o
   4  12   1      180.63      169.18     13.63 o
   5  12   1      545.71      599.11     35.25 o
   6  12   1        0.93        0.11     12.04 o
   7  12   1      132.24      155.89     20.64 o
   8  12   1      264.17      204.64     22.36 o
   9  12   1       30.74       33.92     13.76 o
  10  12   1      464.50      404.36     29.24 o
  11  12   1       39.42       26.17      8.59 o
  12  12   1       55.44       67.61     11.18 o
  13  12   1        7.21        5.60      7.51 o
  14  12   1        8.83       16.21     14.61 o
  -3  13   1       18.59       14.09     11.45 o
  -2  13   1       33.33       52.65     20.64 o
  -1  13   1        8.66        0.00     15.48 o
   0  13   1       11.00       11.31     11.18 o
   1  13   1        0.41        0.06      8.51 o
   2  13   1       10.26        0.12      9.06 o
   3  13   1      317.20      258.21     18.58 o
   4  13   1        0.47        4.57      9.06 o
   5  13   1      257.01      321.20     29.24 o
   6  13   1      170.94      184.58     24.07 o
   7  13   1       67.35       60.57     17.19 o
   8  13   1      221.11      225.37     25.79 o
   9  13   1      214.99      218.57     25.79 o
  10  13   1       50.84       64.58     18.91 o
  11  13   1      299.20      355.53     29.24 o
  12  13   1       37.01       30.21     17.19 o
  13  13   1      165.32      169.58     25.79 o
  -1  14   1      123.54      159.64     17.35 o
   0  14   1       24.87       31.22     12.73 o
   1  14   1        5.81        0.06      9.50 o
   2  14   1        1.05        0.04      9.73 o
   3  14   1        2.45        0.01     10.28 o
   4  14   1      148.28      149.97     15.67 o
   5  14   1       30.83       39.81     17.19 o
   6  14   1        2.04        0.01     13.76 o
   7  14   1      137.87      160.63     24.07 o
   8  14   1       66.68       83.77     20.64 o
   9  14   1      202.24      271.01     27.51 o
  10  14   1        8.91        0.01     13.76 o
  11  14   1        1.02        0.01     13.76 o
  12  14   1        0.34        0.06     15.48 o
  13  14   1        3.62        0.85     15.48 o
   1  15   1       17.12        2.45     10.75 o
   2  15   1        4.53        0.02     10.28 o
   3  15   1       10.49       11.33     10.75 o
   4  15   1       41.18       32.47     11.98 o
   5  15   1      100.14      125.46     24.07 o
   6  15   1        4.51        0.13     13.76 o
   7  15   1       17.53       10.06     15.48 o
   8  15   1      163.29      166.00     25.79 o
   9  15   1        0.04        3.36     15.48 o
  10  15   1      161.97      162.16     24.07 o
  11  15   1        7.92       14.37     17.19 o
   4  16   1        5.91        0.00     17.19 o
   5  16   1        0.24       16.15     17.19 o
   6  16   1       19.54       20.83     17.19 o
   7  16   1        5.95       16.10     17.19 o
   8  16   1       36.12       49.59     20.64 o
   9  16   1        1.18        0.16     15.48 o
  -9 -15   2       93.03       95.04     22.36 o
  -8 -15   2        0.19        1.45     15.48 o
  -7 -15   2        1.47        0.00     15.48 o
  -6 -15   2       30.30       21.29     17.19 o
  -5 -15   2        6.85        0.02     15.48 o
  -4 -15   2       58.33       90.59     22.36 o
  -3 -15   2        0.05        0.02     11.18 o
  -2 -15   2      164.04      150.04     17.35 o
 -11 -14   2       25.11        4.11     17.19 o
 -10 -14   2       59.40       67.81     20.64 o
  -9 -14   2       77.44       78.07     20.64 o
  -8 -14   2      236.29      256.31     27.51 o
  -7 -14   2        3.49        3.82     15.48 o
  -6 -14   2       21.04       34.52     18.91 o
  -5 -14   2       57.23       35.17     18.91 o
  -4 -14   2       24.44       57.69     18.91 o
  -3 -14   2      131.81      155.32     16.11 o
  -2 -14   2        0.99        0.02     10.28 o
  -1 -14   2      131.94      155.58     16.89 o
   0 -14   2       65.08       64.89     13.94 o
   1 -14   2        1.65        0.04     11.50 o
 -12 -13   2      128.89      123.74     24.07 o
 -11 -13   2        3.27        6.37     15.48 o
 -10 -13   2      183.09      189.93     25.79 o
  -9 -13   2      139.79      171.57     25.79 o
  -8 -13   2       40.18       61.62     18.91 o
  -7 -13   2       67.04       55.34     17.19 o
  -6 -13   2        0.25        0.29     12.04 o
  -5 -13   2        3.91        0.08     13.76 o
  -4 -13   2      549.16      524.02     22.72 o
  -3 -13   2      112.07      150.40     15.48 o
  -2 -13   2      579.24      507.99     40.42 o
  -1 -13   2        1.22       13.39     12.90 o
   0 -13   2      184.06      236.32     18.12 o
   1 -13   2      180.24      159.02     24.94 o
   2 -13   2        3.90        6.62     10.95 o
   3 -13   2       54.34       43.33     13.21 o
 -13 -12   2       22.43        0.01     17.19 o
 -12 -12   2       96.97       68.33     20.64 o
 -11 -12   2      175.47      151.68     24.07 o
 -10 -12   2       39.05       33.50     17.19 o
  -9 -12   2      566.81      523.14     34.39 o
  -8 -12   2       58.66       32.55     15.48 o
  -7 -12   2      337.60      351.56     29.24 o
  -6 -12   2      390.44      424.54     30.95 o
  -5 -12   2      118.53      119.51     20.64 o
  -4 -12   2        6.09        0.01      9.46 o
  -3 -12   2      422.54      443.78     20.25 o
  -2 -12   2      232.69      252.05     17.60 o
  -1 -12   2     1104.67     1086.80     32.56 o
   0 -12   2      112.81      117.80     14.44 o
   1 -12   2       47.31       47.81     11.50 o
   2 -12   2       39.04       39.62     11.13 o
   3 -12   2        9.66        0.08     10.28 o
   4 -12   2       96.07       93.58     15.17 o
 -14 -11   2        2.46        0.00      7.69 o
 -13 -11   2       63.78       69.73     11.45 o
 -12 -11   2       67.42       53.58     10.40 o
 -11 -11   2      151.46      155.45     13.02 o
 -10 -11   2      215.91      204.64     24.07 o
  -9 -11   2       24.75       11.80     13.76 o
  -8 -11   2      384.75      462.02     30.95 o
  -7 -11   2        4.01        9.24     12.04 o
  -6 -11   2       13.78       15.70     12.04 o
  -5 -11   2       96.79       90.99      9.86 o
  -4 -11   2       18.84        7.87      7.83 o
  -3 -11   2      512.24      524.64     19.82 o
  -2 -11   2      340.06      330.56     18.91 o
  -1 -11   2      808.16      745.52     25.95 o
   0 -11   2      348.22      336.49     18.58 o
   1 -11   2       30.86       32.74     10.75 o
   2 -11   2      314.62      322.17     20.57 o
   3 -11   2        8.74        2.06     10.31 o
   4 -11   2        2.96        0.01     10.28 o
   5 -11   2       40.67       35.03     12.73 o
   6 -11   2       51.93       91.19     16.11 o
 -14 -10   2        1.73        0.01      8.59 o
 -13 -10   2       53.05       48.04     10.15 o
 -12 -10   2      232.93      222.81     15.26 o
 -11 -10   2      172.20      158.84     15.48 o
 -10 -10   2      168.92      163.88     12.73 o
  -9 -10   2      158.95      149.92     10.40 o
  -8 -10   2      242.60      226.79     11.45 o
  -7 -10   2        4.05        4.42     10.31 o
  -6 -10   2      351.23      360.63     25.79 o
  -5 -10   2      146.44      165.54     11.98 o
  -4 -10   2      898.89      905.60     23.13 o
  -3 -10   2      106.52      116.36     15.48 o
  -2 -10   2      437.04      416.71     18.58 o
  -1 -10   2      452.09      422.06     20.64 o
   0 -10   2     1630.60     1689.25     64.49 o
   1 -10   2     1221.25     1264.42     42.13 o
   2 -10   2        3.28        7.15     10.28 o
   3 -10   2     1020.22     1078.51     59.33 o
   4 -10   2       89.57      107.40     16.34 o
   5 -10   2       13.27        7.17      9.50 o
   6 -10   2       96.10       84.44     15.17 o
   7 -10   2       14.69       11.66     11.98 o
 -14  -9   2      155.22      172.33     15.59 o
 -13  -9   2       56.27       55.41     11.13 o
 -12  -9   2        3.54        0.03     12.04 o
 -11  -9   2      359.11      340.89     18.06 o
 -10  -9   2       53.70       40.83     13.76 o
  -9  -9   2      935.76      870.53     22.26 o
  -8  -9   2      670.87      654.86     20.64 o
  -7  -9   2       13.60        0.71      7.73 o
  -6  -9   2     1637.14     1615.65     28.31 o
  -5  -9   2      117.71      105.62     15.48 o
  -4  -9   2      443.58      390.70     20.64 o
  -3  -9   2      549.59      503.33     16.51 o
  -2  -9   2      322.92      308.40     36.97 o
  -1  -9   2     1990.82     1872.01     36.72 o
   0  -9   2      624.68      587.81     29.24 o
   1  -9   2        0.80        0.81      7.29 o
   2  -9   2      492.87      484.33     29.24 o
   3  -9   2        8.82        4.96     12.90 o
   4  -9   2      664.73      585.97     68.79 o
   5  -9   2      101.28      106.76     27.51 o
   6  -9   2       54.09       54.74     12.38 o
   7  -9   2       59.93       53.81     13.21 o
   8  -9   2       19.39       24.12     12.38 o
 -15  -8   2       33.04       37.78      9.81 o
 -14  -8   2        0.76        4.77      6.80 o
 -13  -8   2      108.10      119.39     17.19 o
 -12  -8   2      325.94      290.35     16.86 o
 -11  -8   2       83.27       74.11      9.86 o
 -10  -8   2      967.93      886.24     23.51 o
  -9  -8   2      171.47      203.64     12.73 o
  -8  -8   2      593.03      584.42     18.45 o
  -7  -8   2      751.44      730.36     18.12 o
  -6  -8   2      381.69      363.93     12.90 o
  -5  -8   2     1844.71     1816.95     23.69 o
  -4  -8   2        1.77        0.64      2.64 o
  -3  -8   2     1280.29     1302.67     19.59 o
  -2  -8   2       51.83       38.71      6.61 o
  -1  -8   2      937.80      930.30     30.09 o
   0  -8   2     2765.34     2689.73     43.32 o
   1  -8   2        4.17        0.70      6.61 o
   2  -8   2      824.65      791.68     28.37 o
   3  -8   2       22.44       39.04      7.83 o
   4  -8   2       31.06       23.02      9.06 o
   5  -8   2      347.26      370.21     20.25 o
   6  -8   2       66.40       40.03     11.50 o
   7  -8   2      147.76      177.33     23.21 o
   8  -8   2      133.65      145.64     16.89 o
   9  -8   2       21.47       33.00     13.21 o
 -15  -7   2       61.92       60.01     10.73 o
 -14  -7   2       48.40       40.58     16.34 o
 -13  -7   2        1.27        0.05      6.08 o
 -12  -7   2      676.39      593.85     22.26 o
 -11  -7   2       60.69       91.95     12.04 o
 -10  -7   2      118.16      119.17      9.86 o
  -9  -7   2      403.19      430.69     17.76 o
  -8  -7   2      147.77      121.72     10.15 o
  -7  -7   2      850.96      937.12     25.79 o
  -6  -7   2      352.32      421.16      9.91 o
  -5  -7   2       98.58       96.70      5.56 o
  -4  -7   2     1372.73     1282.19     18.41 o
  -3  -7   2     1079.44     1098.12     17.12 o
  -2  -7   2     2647.70     2481.60     26.52 o
  -1  -7   2      381.06      432.44     14.44 o
   0  -7   2     2835.08     2858.02     55.03 o
   1  -7   2     3853.18     3776.86     70.51 o
   2  -7   2       55.55       56.92      6.61 o
   3  -7   2      902.49      966.67     22.28 o
   4  -7   2      357.71      325.62     29.24 o
   5  -7   2        1.79        3.93      8.51 o
   6  -7   2      631.14      574.20     22.72 o
   7  -7   2        0.41        0.15      9.06 o
   8  -7   2       54.66       53.70     13.21 o
   9  -7   2       53.01       81.70     14.44 o
  10  -7   2       36.01       39.88     13.21 o
 -15  -6   2       40.73       12.90     10.60 o
 -14  -6   2      115.73      131.46     12.21 o
 -13  -6   2      152.99      145.97     15.81 o
 -12  -6   2       85.75       86.49      9.53 o
 -11  -6   2     1398.71     1299.38     31.80 o
 -10  -6   2       15.44       11.85      7.00 o
  -9  -6   2      565.26      491.76     17.76 o
  -8  -6   2     1190.33     1208.24     24.38 o
  -7  -6   2      186.02      163.58     10.15 o
  -6  -6   2     1523.75     1562.57     23.50 o
  -5  -6   2     4148.03     4032.78     42.54 o
  -4  -6   2       89.97       76.54      5.54 o
  -3  -6   2     6556.28     6813.20     61.76 o
  -2  -6   2     2703.64     2757.55     33.91 o
  -1  -6   2     5855.79     5983.49    141.87 o
   0  -6   2      931.30      957.84     49.01 o
   1  -6   2     1050.15     1136.42     32.67 o
   2  -6   2      474.43      526.22      8.40 o
   3  -6   2       66.94       67.26     16.57 o
   4  -6   2      927.03      980.07     28.88 o
   5  -6   2      634.09      677.89     20.25 o
   6  -6   2       12.88       25.71     12.04 o
   7  -6   2      734.11      707.25     25.19 o
   8  -6   2       22.37       54.78     16.34 o
   9  -6   2      258.49      256.77     19.00 o
  10  -6   2       90.70      121.99     16.34 o
  11  -6   2        1.38        0.03     11.13 o
 -15  -5   2       41.41       45.00     12.14 o
 -14  -5   2        0.04        0.05     11.18 o
 -13  -5   2      123.16      150.05     14.42 o
 -12  -5   2       48.44       39.39      7.87 o
 -11  -5   2      164.20      151.87     18.66 o
 -10  -5   2      618.81      636.57     20.64 o
  -9  -5   2       30.98       31.28      7.00 o
  -8  -5   2      359.53      328.55     13.76 o
  -7  -5   2      232.01      236.40     16.34 o
  -6  -5   2      257.89      244.98      6.48 o
  -5  -5   2     3407.21     3300.99     36.05 o
  -4  -5   2      458.41      438.98      7.76 o
  -3  -5   2     3833.03     3675.42     34.39 o
  -2  -5   2     4467.21     4581.36     58.46 o
  -1  -5   2      690.95      770.74     80.82 o
   0  -5   2    16214.65    16714.54    272.57 o
   1  -5   2     1380.29     1405.43     25.19 o
   2  -5   2     1909.14     1711.84     18.86 o
   3  -5   2     3161.92     3109.87     39.51 o
   4  -5   2       22.80       23.76      5.28 o
   5  -5   2     1634.81     1640.54     22.03 o
   6  -5   2     2287.69     2205.76     32.39 o
   7  -5   2        6.57       12.78      6.23 o
   8  -5   2      997.51      911.23     28.09 o
   9  -5   2       70.50       81.00     12.38 o
  10  -5   2      340.00      399.04     22.72 o
  11  -5   2      181.76      208.42     18.12 o
 -15  -4   2       49.75       23.19     11.94 o
 -14  -4   2       48.64       46.40     10.77 o
 -13  -4   2       10.65       11.22     13.76 o
 -12  -4   2      225.38      237.80     12.79 o
 -11  -4   2      225.96      233.50     12.21 o
 -10  -4   2       54.86       56.66      7.81 o
  -9  -4   2      466.04      462.06     16.22 o
  -8  -4   2        0.45        1.46      5.16 o
  -7  -4   2       61.38       77.75      4.72 o
  -6  -4   2       46.33       40.18      2.89 o
  -5  -4   2      433.21      469.10      7.56 o
  -4  -4   2     5514.70     5587.44     81.08 o
  -3  -4   2     1198.89     1277.78     55.03 o
  -2  -4   2      723.29      713.06     11.41 o
  -1  -4   2       49.77      110.38     15.48 o
   0  -4   2     2317.60     2089.97     73.09 o
   1  -4   2     1095.20     1319.50     22.28 o
   2  -4   2      413.70      566.80     11.01 o
   3  -4   2        1.23        8.09      2.64 o
   4  -4   2     3862.37     3996.47     39.32 o
   5  -4   2        7.03       21.42      3.84 o
   6  -4   2     2092.45     2099.49     38.55 o
   7  -4   2      317.16      312.71     11.29 o
   8  -4   2       80.73       74.61      7.44 o
   9  -4   2      201.62      216.69     10.87 o
  10  -4   2       84.88       85.34      9.34 o
  11  -4   2      227.20      286.21     19.38 o
  12  -4   2      120.06      139.93     27.51 o
 -14  -3   2       56.51       55.12     11.94 o
 -13  -3   2      169.74      206.05     15.88 o
 -12  -3   2        0.00        0.02     15.48 o
 -11  -3   2      440.99      449.12     19.73 o
 -10  -3   2      284.08      281.58     12.26 o
  -9  -3   2      387.07      352.68     12.26 o
  -8  -3   2     1310.30     1446.84     33.97 o
  -7  -3   2       61.21       86.68      6.05 o
  -6  -3   2     2934.39     3084.13     35.60 o
  -5  -3   2    12937.70    13858.56    126.22 o
  -4  -3   2     1863.08     1738.31     18.25 o
  -3  -3   2      357.37      435.83      7.13 o
  -2  -3   2      146.69      136.94      4.42 o
  -1  -3   2     2023.15     2016.74     32.56 o
   0  -3   2      967.54      882.84     14.61 o
   1  -3   2      265.28      267.40     11.50 o
   2  -3   2     3510.01     3341.99     42.33 o
   3  -3   2     5893.22     6198.63     72.71 o
   4  -3   2     1958.91     2130.39     23.45 o
   5  -3   2     3653.82     3611.07     44.78 o
   6  -3   2       59.32       80.52      6.99 o
   7  -3   2     4051.70     4102.31     47.26 o
   8  -3   2      219.63      212.97     16.78 o
   9  -3   2      184.10      196.91     10.49 o
  10  -3   2      104.99      126.81      9.96 o
  11  -3   2       12.97        5.99      6.48 o
  12  -3   2       87.30      100.04     13.27 o
  13  -3   2       16.13       18.60     20.64 o
 -14  -2   2       70.18       61.69     12.14 o
 -13  -2   2      162.21      199.99     23.21 o
 -12  -2   2      246.73      238.35     15.88 o
 -11  -2   2       35.89       24.27      9.06 o
 -10  -2   2      698.26      735.49     36.12 o
  -9  -2   2      216.31      196.86     16.34 o
  -8  -2   2      233.90      228.91     10.17 o
  -7  -2   2       44.73       51.97      7.11 o
  -6  -2   2       60.98       81.71      6.95 o
  -5  -2   2     5566.95     6031.01     84.33 o
  -4  -2   2    11914.44    12396.62    120.34 o
  -3  -2   2   112454.31   120086.93   1483.90 o
  -2  -2   2    34918.56    37067.21    358.96 o
  -1  -2   2     7047.56     8481.82     92.47 o
   0  -2   2     7273.76     7083.44     91.14 o
   1  -2   2     7046.47     7608.27    114.33 o
   2  -2   2      809.46      964.39     21.15 o
   3  -2   2      572.62      531.88      6.11 o
   4  -2   2       40.27       20.71      8.92 o
   5  -2   2     1310.33     1177.61     21.11 o
   6  -2   2     6623.60     7196.59     72.53 o
   7  -2   2      662.82      656.40     13.98 o
   8  -2   2     2065.21     2076.50     29.79 o
   9  -2   2       66.34       65.65      7.24 o
  10  -2   2      404.04      422.21     20.44 o
  11  -2   2      258.04      312.57     13.21 o
  12  -2   2        3.16        2.92      7.69 o
  13  -2   2       72.33       93.02     12.14 o
 -14  -1   2       71.02       88.03     14.58 o
 -13  -1   2       33.94       30.58     10.40 o
 -12  -1   2      318.69      319.30     18.06 o
 -11  -1   2     1124.03     1149.70     76.52 o
 -10  -1   2      744.64      725.90     22.26 o
  -9  -1   2     1006.96     1043.97     28.37 o
  -8  -1   2       63.30       78.88      5.00 o
  -7  -1   2     1020.30     1034.08     16.19 o
  -6  -1   2     1173.90     1271.39     16.87 o
  -5  -1   2      307.67      347.27      7.61 o
  -4  -1   2     9334.55     9676.43    122.07 o
  -3  -1   2   166888.09   162616.59   8667.49 o
  -2  -1   2     1831.83     2123.68     19.95 o
  -1  -1   2    17580.98    17753.81    138.47 o
   0  -1   2     4628.13     3629.99     25.45 o
   1  -1   2     3957.21     4756.67     87.65 o
   2  -1   2        4.92        6.80      4.90 o
   3  -1   2       91.44       55.71      5.22 o
   4  -1   2     2415.54     2476.35     56.55 o
   5  -1   2      456.42      472.64      7.13 o
   6  -1   2       26.56       20.44      2.71 o
   7  -1   2     1455.22     1566.52     23.97 o
   8  -1   2      320.66      329.57     11.00 o
   9  -1   2      272.56      254.75     10.51 o
  10  -1   2        4.34        2.74      5.58 o
  11  -1   2      406.15      424.16     18.45 o
  12  -1   2      173.33      183.35     14.58 o
  13  -1   2       22.18       13.70     12.04 o
  14  -1   2       89.08       87.55     13.27 o
 -13   0   2      123.77      150.27     16.34 o
 -12   0   2       36.16       24.08     12.04 o
 -11   0   2      596.43      562.14     32.67 o
 -10   0   2       83.80       95.04     12.73 o
  -9   0   2      165.74      165.49      9.96 o
  -8   0   2     1144.57     1198.50     19.26 o
  -7   0   2      381.10      376.05     19.35 o
  -6   0   2     1170.94     1237.57     19.08 o
  -5   0   2     2822.02     2819.42     38.91 o
  -4   0   2     2942.58     3095.48     44.92 o
  -3   0   2     1701.69     2088.22     40.63 o
  -2   0   2      115.08      114.74      2.25 o
  -1   0   2      230.25      286.52     11.91 o
   0   0   2     6777.93     8106.63    107.49 o
   1   0   2      532.13      281.15      1.22 o
   2   0   2    12395.38    13437.50     95.13 o
   3   0   2       11.76        8.11      4.40 o
   4   0   2     3222.92     3475.40     47.89 o
   5   0   2     7158.35     8097.11     83.18 o
   6   0   2     2040.59     2006.05     27.41 o
   7   0   2     2682.20     2937.41     35.67 o
   8   0   2     2988.20     2988.94     36.89 o
   9   0   2      222.85      204.69      9.83 o
  10   0   2       70.30       73.10      6.72 o
  11   0   2       26.15       33.03      8.85 o
  12   0   2      395.55      422.41     20.03 o
  13   0   2      117.55      129.78     14.31 o
  14   0   2       21.90       14.39     16.34 o
 -13   1   2       10.81        2.78      9.37 o
 -12   1   2      193.97      223.39     16.14 o
 -11   1   2       18.33       13.68      9.23 o
 -10   1   2      399.84      407.10     18.74 o
  -9   1   2       56.16       46.92      6.56 o
  -8   1   2        0.92        2.47      3.91 o
  -7   1   2     1235.51     1254.84     21.95 o
  -6   1   2      702.26      649.68     13.90 o
  -5   1   2     2431.80     2389.57     31.65 o
  -4   1   2     5177.69     5506.75     50.13 o
  -3   1   2     2074.60     2073.74     25.49 o
  -2   1   2    10416.64    11712.33    124.05 o
  -1   1   2     9964.77    10508.29     88.89 o
   0   1   2     2448.05     2305.78     28.55 o
   1   1   2     3216.58     3343.64     35.25 o
   2   1   2      321.30      243.16      3.43 o
   3   1   2      305.85      265.01      7.92 o
   4   1   2     1598.18     1670.36     13.62 o
   5   1   2      647.36      715.97      8.01 o
   6   1   2     5463.78     5450.70     79.94 o
   7   1   2      307.96      334.96     14.73 o
   8   1   2      801.72      839.81     16.79 o
   9   1   2     1006.21      972.23     17.05 o
  10   1   2        3.94        6.87      5.98 o
  11   1   2       14.88       15.05     18.91 o
  12   1   2        5.98       16.33      8.85 o
  13   1   2      103.78      114.62     13.02 o
  14   1   2       48.87       47.46     12.90 o
  15   1   2        6.92        0.03     15.48 o
 -13   2   2        6.70        0.05     12.90 o
 -12   2   2       19.18       12.50      9.23 o
 -11   2   2      184.11      216.51     16.14 o
 -10   2   2       35.40       14.13      6.81 o
  -9   2   2      496.54      526.66     15.26 o
  -8   2   2      351.45      356.92     13.20 o
  -7   2   2      698.93      669.42     25.68 o
  -6   2   2     4737.32     4784.08     61.15 o
  -5   2   2      487.29      490.13     14.08 o
  -4   2   2     7880.80     8148.83     70.04 o
  -3   2   2     6570.09     6453.78     79.64 o
  -2   2   2      109.23       85.25      2.51 o
  -1   2   2        7.20        9.19      4.90 o
   0   2   2     3632.55     3510.53     26.14 o
   1   2   2    18418.65    19685.79    331.83 o
   2   2   2      741.31      783.77     11.52 o
   3   2   2      687.27      633.10      8.51 o
   4   2   2    10121.09    10742.23     93.30 o
   5   2   2      484.75      480.89      9.53 o
   6   2   2     3113.54     3522.14     34.75 o
   7   2   2     5154.77     5333.41     47.30 o
   8   2   2        0.21        3.82      3.36 o
   9   2   2     1038.33     1065.35     17.23 o
  10   2   2       15.90        0.19      5.98 o
  11   2   2      127.99       89.93      9.86 o
  12   2   2      573.91      575.60     20.99 o
  13   2   2       39.09       42.94     16.34 o
  14   2   2      132.85      143.92     14.31 o
  15   2   2       50.67       57.49     13.02 o
 -12   3   2       28.74       13.56     14.61 o
 -11   3   2       38.53       37.47     10.60 o
 -10   3   2      296.25      326.58     14.71 o
  -9   3   2       34.02       19.12      7.13 o
  -8   3   2      291.83      322.19     12.58 o
  -7   3   2      165.03      174.71      9.68 o
  -6   3   2       12.45       22.59      5.28 o
  -5   3   2     4152.14     4258.08     43.67 o
  -4   3   2       47.15       30.39      3.84 o
  -3   3   2     4481.31     4602.72     62.12 o
  -2   3   2       49.42       49.76      3.35 o
  -1   3   2     1531.37     1765.73     40.22 o
   0   3   2     1527.92     1344.07      9.34 o
   1   3   2     1380.52     1849.24     39.28 o
   2   3   2     1385.75     1266.10     13.48 o
   3   3   2     2361.15     2363.61     22.96 o
   4   3   2     1393.87     1494.22     20.57 o
   5   3   2     9179.00     9305.48    175.40 o
   6   3   2      389.84      406.12      7.44 o
   7   3   2     2380.84     2536.25     32.56 o
   8   3   2     2406.14     2310.16     24.22 o
   9   3   2      314.99      336.19     11.06 o
  10   3   2      480.29      505.01     20.64 o
  11   3   2      528.08      508.16     24.07 o
  12   3   2      427.82      427.20     39.55 o
  13   3   2      170.01      180.18     14.31 o
  14   3   2       63.39       43.02     10.40 o
  15   3   2       71.08       75.03     11.94 o
 -12   4   2       87.93      100.83     14.82 o
 -11   4   2        7.97        0.13      7.93 o
 -10   4   2       88.79       95.97     18.12 o
  -9   4   2      201.41      208.11     12.04 o
  -8   4   2        0.05        3.88      6.17 o
  -7   4   2     1281.23     1209.13     23.51 o
  -6   4   2      581.45      578.49     13.98 o
  -5   4   2      410.94      418.89     10.21 o
  -4   4   2     1994.20     1894.52     31.69 o
  -3   4   2     6220.83     6543.94     62.94 o
  -2   4   2     4142.64     4130.40     34.52 o
  -1   4   2     3964.86     3844.50     51.85 o
   0   4   2      572.12      658.55      8.18 o
   1   4   2     1744.07     1566.37     27.48 o
   2   4   2     8661.46     8899.27     92.71 o
   3   4   2       11.11       13.22      4.50 o
   4   4   2     1915.46     1849.72     20.10 o
   5   4   2       30.92       37.33      3.65 o
   6   4   2     6566.38     6658.68     84.19 o
   7   4   2       92.40      113.80      8.26 o
   8   4   2      211.08      234.45     10.75 o
   9   4   2     1887.30     1897.98     28.15 o
  10   4   2        6.67        6.33      5.00 o
  11   4   2      822.55      843.67     19.32 o
  12   4   2       11.89        0.04     12.04 o
  13   4   2      429.17      404.54     40.42 o
  14   4   2      298.95      278.62     18.12 o
  15   4   2        1.87        1.30     11.18 o
 -11   5   2       69.61       74.35     15.48 o
 -10   5   2        0.13        0.11      7.24 o
  -9   5   2       84.19      100.77     10.38 o
  -8   5   2      267.11      277.06     12.35 o
  -7   5   2      110.37      102.37      8.63 o
  -6   5   2      478.16      502.75     14.13 o
  -5   5   2      225.26      236.31     11.16 o
  -4   5   2      202.79      170.36      9.81 o
  -3   5   2     1539.52     1566.15     18.75 o
  -2   5   2      565.99      603.26     16.07 o
  -1   5   2     3045.69     2920.12     44.11 o
   0   5   2     2248.85     2399.66     25.78 o
   1   5   2     2231.52     2180.91     35.77 o
   2   5   2      801.85      772.28     20.38 o
   3   5   2      379.91      392.59      8.01 o
   4   5   2     5087.78     4980.92     49.76 o
   5   5   2     2413.06     2406.28     26.56 o
   6   5   2     4621.97     4945.31     65.60 o
   7   5   2     3123.50     2937.42     42.09 o
   8   5   2      125.99      134.17      8.26 o
   9   5   2     1148.37     1140.97     52.45 o
  10   5   2      469.23      408.41     15.26 o
  11   5   2       71.01       78.05      8.01 o
  12   5   2      583.00      607.36     17.52 o
  13   5   2      121.64      120.47     10.56 o
  14   5   2      158.88      208.89     39.55 o
  15   5   2      212.48      187.01     18.06 o
  16   5   2        5.72        0.07      9.06 o
 -10   6   2       44.84       66.46     13.99 o
  -9   6   2        7.20        0.12     10.15 o
  -8   6   2       19.53       25.17      6.56 o
  -7   6   2      262.57      298.45     13.41 o
  -6   6   2      105.87      107.58     11.43 o
  -5   6   2     1426.14     1367.82     24.55 o
  -4   6   2        2.54        4.53      4.15 o
  -3   6   2     1759.29     1769.19     26.06 o
  -2   6   2     1227.66     1027.46     19.05 o
  -1   6   2        9.14       10.47      3.94 o
   0   6   2      312.93      311.51      8.06 o
   1   6   2     2156.28     1982.43     51.48 o
   2   6   2     1892.85     1980.57     30.14 o
   3   6   2    13500.79    14417.99    135.94 o
   4   6   2     1555.37     1500.41     18.53 o
   5   6   2     1601.79     1428.07     18.07 o
   6   6   2      504.36      483.73      8.83 o
   7   6   2      644.95      738.28     16.11 o
   8   6   2     2491.60     2444.30     40.86 o
   9   6   2       12.27        8.94      5.37 o
  10   6   2     1657.82     1580.63     57.61 o
  11   6   2      224.29      215.25     13.63 o
  12   6   2      372.18      387.33     14.66 o
  13   6   2      299.58      324.29     14.48 o
  14   6   2       41.37       36.57      8.17 o
  15   6   2       44.24       46.32     10.40 o
  16   6   2      136.98      142.64     22.36 o
  -9   7   2       41.69       73.09     13.99 o
  -8   7   2       41.77       26.81     12.73 o
  -7   7   2       30.31       31.87     11.13 o
  -6   7   2     1313.43     1375.35     35.94 o
  -5   7   2      199.81      195.42     14.28 o
  -4   7   2     2358.01     2303.56     31.68 o
  -3   7   2        4.53        7.18      5.28 o
  -2   7   2      803.81      797.79     16.08 o
  -1   7   2      457.49      451.77     15.03 o
   0   7   2        0.07        0.35      2.81 o
   1   7   2      466.61      416.27     12.61 o
   2   7   2      219.86      244.22     18.71 o
   3   7   2        5.63       12.04      3.73 o
   4   7   2     2224.78     2012.72     23.77 o
   5   7   2      624.81      705.29     11.87 o
   6   7   2     4152.15     4025.38     42.30 o
   7   7   2      593.53      539.37     16.11 o
   8   7   2        1.18        1.29      4.13 o
   9   7   2     2338.01     2307.62     38.40 o
  10   7   2      498.61      448.46     16.11 o
  11   7   2      107.39      121.82     10.75 o
  12   7   2      137.21      119.87     11.13 o
  13   7   2       18.14        9.98      7.13 o
  14   7   2       30.02       24.02      7.44 o
  15   7   2       21.38        6.77      7.44 o
  16   7   2       65.34       89.95     35.25 o
  -9   8   2       25.93       36.89     13.02 o
  -8   8   2       91.12       96.56     15.26 o
  -7   8   2       44.49       32.66     12.38 o
  -6   8   2       95.53      111.34     14.87 o
  -5   8   2      484.05      468.84     22.28 o
  -4   8   2      399.38      397.95     41.27 o
  -3   8   2     1338.12     1278.04     33.02 o
  -2   8   2      166.00      173.27      8.01 o
  -1   8   2      495.47      458.30     19.87 o
   0   8   2      493.76      489.94     11.41 o
   1   8   2        2.55        5.60      3.26 o
   2   8   2     2577.69     2413.88     42.92 o
   3   8   2        4.36       18.56      4.07 o
   4   8   2     3590.22     3743.19     49.54 o
   5   8   2     6219.18     6206.95     63.86 o
   6   8   2      289.64      289.88      8.17 o
   7   8   2     2496.20     2408.03     39.25 o
   8   8   2       54.06       52.34      7.73 o
   9   8   2        0.51        1.68      5.37 o
  10   8   2      463.91      429.91     16.11 o
  11   8   2      360.19      335.08     15.26 o
  12   8   2        7.90       11.42      7.00 o
  13   8   2      106.73      101.95     12.90 o
  14   8   2       13.64       13.78      6.48 o
  15   8   2       86.64      105.68     10.83 o
  16   8   2       62.08       46.35      9.34 o
  -8   9   2       34.78       37.40     13.99 o
  -7   9   2       64.40       77.98     13.99 o
  -6   9   2        1.08        0.42     11.13 o
  -5   9   2      145.60      135.62     14.87 o
  -4   9   2       14.63       22.80     11.18 o
  -3   9   2     1748.48     1647.87     40.42 o
  -2   9   2       14.05        8.21      9.06 o
  -1   9   2      146.54      133.23     23.21 o
   0   9   2      263.59      271.25     15.67 o
   1   9   2      627.10      694.03     21.48 o
   2   9   2      234.76      225.60      8.90 o
   3   9   2     1312.86     1331.94     19.22 o
   4   9   2      807.96      917.71     16.19 o
   5   9   2     1849.59     1722.60     23.69 o
   6   9   2     1041.63     1045.19     17.31 o
   7   9   2     1143.89     1167.95     24.77 o
   8   9   2     1268.47     1226.67     24.77 o
   9   9   2      115.53      126.95      9.86 o
  10   9   2      201.84      184.06     12.04 o
  11   9   2      332.25      353.04     16.11 o
  12   9   2       64.36       52.60     14.61 o
  13   9   2      439.30      451.28     19.38 o
  14   9   2      157.02      160.75     14.87 o
  15   9   2        3.14        3.25      7.13 o
  -7  10   2       16.32        8.82     12.38 o
  -6  10   2      159.59      157.14     17.76 o
  -5  10   2        9.12       24.53     21.49 o
  -4  10   2      313.17      322.91     34.39 o
  -3  10   2      372.66      300.50     18.58 o
  -2  10   2      120.90      101.25     12.73 o
  -1  10   2      766.65      673.74     23.95 o
   0  10   2      128.67      153.69     13.21 o
   1  10   2        1.60        0.01      7.29 o
   2  10   2      286.70      269.04     15.67 o
   3  10   2       35.93       43.17      8.26 o
   4  10   2      619.51      566.57     15.80 o
   5  10   2       20.35       26.59      4.76 o
   6  10   2      510.70      494.25     15.58 o
   7  10   2      564.96      539.97     15.88 o
   8  10   2      311.39      303.26     12.73 o
   9  10   2      361.74      378.92     15.26 o
  10  10   2      217.73      198.29     15.48 o
  11  10   2      129.80      141.70     11.45 o
  12  10   2       74.01       65.59      9.86 o
  13  10   2      114.39      106.41     11.45 o
  14  10   2       71.37       80.62     11.45 o
  15  10   2       10.25        9.07      8.85 o
  -6  11   2       39.93       56.37     14.87 o
  -5  11   2       33.29       14.61     12.73 o
  -4  11   2        3.70        3.80     16.34 o
  -3  11   2      453.32      449.19     22.72 o
  -2  11   2      547.05      536.89     24.73 o
  -1  11   2      393.26      321.16     25.79 o
   0  11   2      213.44      236.03     16.89 o
   1  11   2      368.11      339.66     18.58 o
   2  11   2      507.08      527.59     21.04 o
   3  11   2      591.77      613.34     21.04 o
   4  11   2        0.25        0.29      6.08 o
   5  11   2      655.82      629.69     20.25 o
   6  11   2      223.61      288.00     24.07 o
   7  11   2     1272.85     1275.16     25.45 o
   8  11   2      166.02      176.90     11.72 o
   9  11   2      145.29      158.51     11.45 o
  10  11   2      558.32      496.82     18.91 o
  11  11   2      358.37      325.73     16.51 o
  12  11   2       83.64       67.61     12.04 o
  13  11   2       75.56       76.53     11.13 o
  14  11   2       30.98       23.31      8.85 o
  15  11   2      124.16      136.05     14.31 o
  -4  12   2       18.40       43.57     22.36 o
  -3  12   2       24.27       18.89     18.91 o
  -2  12   2      239.25      253.41     19.82 o
  -1  12   2      233.93      268.87     19.82 o
   0  12   2      271.81      273.84     21.49 o
   1  12   2       27.79       15.57     10.28 o
   2  12   2       27.89       38.85     13.76 o
   3  12   2       82.31       60.19     16.34 o
   4  12   2      113.62      128.58     12.38 o
   5  12   2      215.70      195.09     17.19 o
   6  12   2      330.28      317.40     25.79 o
   7  12   2        0.24        0.72      8.60 o
   8  12   2       39.66       53.96     15.48 o
   9  12   2      314.10      304.99     25.79 o
  10  12   2       77.20       79.55      8.85 o
  11  12   2      336.58      347.99     15.59 o
  12  12   2       16.80        3.57     10.31 o
  13  12   2       84.92       87.28     11.45 o
  14  12   2       65.35       49.39     11.13 o
  -3  13   2       14.48       17.14     11.98 o
  -2  13   2       37.40       36.99     13.21 o
  -1  13   2      108.57      109.83     14.87 o
   0  13   2       54.27       52.74     12.38 o
   1  13   2       41.80       23.39     11.50 o
   2  13   2      350.17      379.41     20.57 o
   3  13   2        3.75       10.27      9.73 o
   4  13   2      735.81      786.26     46.43 o
   5  13   2      266.80      259.47     16.11 o
   6  13   2       23.11       21.96     13.76 o
   7  13   2       66.48       66.45     17.19 o
   8  13   2       49.91       27.23     15.48 o
   9  13   2       21.48        4.65     13.76 o
  10  13   2      163.05      157.48     22.36 o
  11  13   2        1.86        4.58     13.76 o
  12  13   2       81.83       70.42     18.91 o
  13  13   2        6.47        0.01      7.51 o
  14  13   2      146.97      153.44     30.09 o
  -1  14   2       19.15       22.39     12.73 o
   0  14   2      199.52      227.10     19.78 o
   1  14   2       94.11       78.23     13.94 o
   2  14   2       26.57       37.89     11.98 o
   3  14   2      149.68      159.06     26.66 o
   4  14   2        0.87        0.05      9.06 o
   5  14   2      349.77      356.06     30.95 o
   6  14   2        4.73        0.22     13.76 o
   7  14   2      306.30      323.07     30.95 o
   8  14   2       92.32      104.05     20.64 o
   9  14   2      127.75      114.73     22.36 o
  10  14   2      112.35      112.09     22.36 o
  11  14   2       61.20       68.29     20.64 o
  12  14   2       35.71       16.12     17.19 o
  13  14   2       27.35        8.33     17.19 o
   1  15   2       95.67      117.20     18.06 o
   2  15   2       73.06       81.17     14.44 o
   3  15   2       83.37       51.10     15.48 o
   4  15   2      118.28      149.22     15.26 o
   5  15   2       23.08       23.09     17.19 o
   6  15   2      132.94      156.70     25.79 o
   7  15   2        4.64        8.81     13.76 o
   8  15   2       63.04       82.36     20.64 o
   9  15   2      169.93      206.61     27.51 o
  10  15   2       36.46       31.30     17.19 o
  11  15   2       99.75      135.72     24.07 o
  12  15   2        0.07        0.03     15.48 o
   4  16   2       77.48       39.51     20.64 o
   5  16   2        4.82        0.01     17.19 o
   6  16   2        1.18        0.00     15.48 o
   7  16   2       36.60       47.47     20.64 o
   8  16   2        3.73        2.18     15.48 o
   9  16   2        3.79       14.24     15.48 o
  -9 -15   3        0.45        3.41     15.48 o
  -8 -15   3      137.42      148.23     25.79 o
  -7 -15   3       45.45       37.21     18.91 o
  -6 -15   3       28.57       75.94     20.64 o
  -5 -15   3        9.78        8.01     15.48 o
  -4 -15   3       25.68        8.89     17.19 o
  -3 -15   3       36.92       37.20     13.21 o
  -2 -15   3       20.87       16.54     12.73 o
 -11 -14   3       12.86       15.16     17.19 o
 -10 -14   3       13.65       20.36     17.19 o
  -9 -14   3      136.06      180.92     25.79 o
  -8 -14   3        4.07        0.01     15.48 o
  -7 -14   3      260.25      270.09     29.24 o
  -6 -14   3       22.86       22.87     17.19 o
  -5 -14   3       13.52       10.56     17.19 o
  -4 -14   3       81.92      115.99     24.07 o
  -3 -14   3       16.31        0.27      9.06 o
  -2 -14   3        9.39        0.10      9.06 o
  -1 -14   3        1.61       10.90     10.75 o
   0 -14   3        8.67        0.10     10.95 o
   1 -14   3       37.74       62.18     17.19 o
 -12 -13   3        8.67        0.04     17.19 o
 -11 -13   3       51.49       43.34     18.91 o
 -10 -13   3        5.96        0.01     15.48 o
  -9 -13   3       63.03       50.24     18.91 o
  -8 -13   3      141.22      174.60     24.07 o
  -7 -13   3       61.53       62.02     18.91 o
  -6 -13   3      802.82      862.53     44.71 o
  -5 -13   3       16.65        0.04     13.76 o
  -4 -13   3       29.09       42.69     15.48 o
  -3 -13   3       60.68       78.66     13.21 o
  -2 -13   3      137.44      122.44     14.44 o
  -1 -13   3      270.19      289.31     19.82 o
   0 -13   3        3.64        0.08     10.31 o
   1 -13   3       49.73       62.33     17.19 o
   2 -13   3       79.22       86.96     13.21 o
   3 -13   3       21.76       21.47     23.21 o
 -13 -12   3       60.27       49.87     20.64 o
 -12 -12   3       27.52       12.69     17.19 o
 -11 -12   3       36.48       25.57     17.19 o
 -10 -12   3      157.78      134.47     24.07 o
  -9 -12   3       37.78       11.09     13.76 o
  -8 -12   3      203.84      225.20     25.79 o
  -7 -12   3      356.58      435.01     32.67 o
  -6 -12   3       53.26       45.74     15.48 o
  -5 -12   3      252.60      249.53     25.79 o
  -4 -12   3      160.58      171.11     24.94 o
  -3 -12   3      549.67      550.89     42.13 o
  -2 -12   3      675.53      606.49     27.51 o
  -1 -12   3        9.56       14.55      9.73 o
   0 -12   3      228.75      224.18     16.89 o
   1 -12   3      176.23      188.73     16.11 o
   2 -12   3       16.94       28.28     10.28 o
   3 -12   3      101.78       87.29     15.48 o
   4 -12   3        1.79       16.12     17.19 o
 -13 -11   3        9.20       14.31      8.85 o
 -12 -11   3      127.18      152.32     21.49 o
 -11 -11   3       75.23       94.29     20.64 o
 -10 -11   3       50.74       49.85     17.19 o
  -9 -11   3      514.98      516.74     32.67 o
  -8 -11   3        7.52        0.64     12.04 o
  -7 -11   3      972.77      892.13     42.99 o
  -6 -11   3      629.13      661.57     34.39 o
  -5 -11   3      273.10      283.06     24.07 o
  -4 -11   3      335.33      365.47     16.51 o
  -3 -11   3       32.88       45.56     18.91 o
  -2 -11   3      218.00      194.81     15.48 o
  -1 -11   3       70.57       63.45     16.34 o
   0 -11   3        2.06        0.04      9.46 o
   1 -11   3        4.85        0.03      8.26 o
   2 -11   3       29.51       31.72     10.75 o
   3 -11   3      128.68      163.41     16.11 o
   4 -11   3      124.94      117.67     16.34 o
   5 -11   3        0.58        0.06      9.06 o
   6 -11   3      127.48      122.09     16.11 o
 -14 -10   3       64.97       48.29     11.13 o
 -13 -10   3       43.75       44.41     10.40 o
 -12 -10   3       18.84        0.44     17.19 o
 -11 -10   3      194.80      207.65     14.31 o
 -10 -10   3      128.38      127.32     11.45 o
  -9 -10   3       81.21       86.28     11.18 o
  -8 -10   3       29.45       32.20     13.76 o
  -7 -10   3       54.14       60.89     15.48 o
  -6 -10   3      116.53      144.73     18.91 o
  -5 -10   3      821.40      782.33     21.89 o
  -4 -10   3       52.24       48.20      7.83 o
  -3 -10   3      106.01      108.11     11.13 o
  -2 -10   3      537.28      561.25     26.66 o
  -1 -10   3      732.29      758.06     49.01 o
   0 -10   3      123.06      153.49     16.34 o
   1 -10   3      376.39      352.57     20.64 o
   2 -10   3      355.30      345.62     19.82 o
   3 -10   3      183.93      167.37     16.34 o
   4 -10   3       90.98       82.46     13.21 o
   5 -10   3      209.42      216.46     30.09 o
   6 -10   3        2.12        0.03     12.04 o
   7 -10   3       48.00       61.80     13.63 o
 -14  -9   3        0.08        0.01      8.59 o
 -13  -9   3      190.36      189.02     15.26 o
 -12  -9   3       62.93       48.91     14.61 o
 -11  -9   3       38.63       30.03      8.59 o
 -10  -9   3      223.82      265.84     13.99 o
  -9  -9   3        4.43        0.41      5.72 o
  -8  -9   3      516.40      537.52     17.76 o
  -7  -9   3        5.70        4.91      4.61 o
  -6  -9   3        1.62        0.36      4.42 o
  -5  -9   3      416.62      413.07     13.99 o
  -4  -9   3      195.20      190.73     18.06 o
  -3  -9   3      727.48      680.64     21.49 o
  -2  -9   3     1378.28     1415.40     29.33 o
  -1  -9   3      143.40      144.08     11.98 o
   0  -9   3      535.17      502.04     18.58 o
   1  -9   3      615.08      581.02     21.04 o
   2  -9   3      445.60      442.36     30.09 o
   3  -9   3      908.52      808.81     26.43 o
   4  -9   3       85.45       98.32     11.98 o
   5  -9   3      310.35      295.82     18.58 o
   6  -9   3      221.71      227.23     24.94 o
   7  -9   3        0.07        0.07      9.50 o
   8  -9   3      107.59      108.46     15.67 o
 -14  -8   3       62.87       80.07     10.10 o
 -13  -8   3       20.54        6.98      8.59 o
 -12  -8   3       59.01       75.90     11.13 o
 -11  -8   3      115.97      129.63     11.45 o
 -10  -8   3       46.20       51.82      8.59 o
  -9  -8   3      466.61      493.38     18.12 o
  -8  -8   3      379.84      399.81     17.19 o
  -7  -8   3      233.42      218.40     11.45 o
  -6  -8   3     2651.60     2663.02     40.01 o
  -5  -8   3      220.51      208.73      7.13 o
  -4  -8   3      349.76      353.82      9.68 o
  -3  -8   3       76.34       50.77      7.73 o
  -2  -8   3      313.63      314.41     18.91 o
  -1  -8   3      226.44      231.41     11.98 o
   0  -8   3       31.80       43.66     11.18 o
   1  -8   3        2.16        5.53      6.61 o
   2  -8   3        5.74        3.33      6.08 o
   3  -8   3     1086.99      999.24     25.95 o
   4  -8   3       94.10      112.18     21.49 o
   5  -8   3       31.84       12.16     10.28 o
   6  -8   3      695.47      697.44     26.43 o
   7  -8   3       92.60      123.16     15.48 o
   8  -8   3       18.80       16.44     16.34 o
   9  -8   3       87.19       69.03     13.99 o
 -14  -7   3       73.77       76.20     10.56 o
 -13  -7   3       74.42       65.57     10.58 o
 -12  -7   3       51.94       25.01     12.90 o
 -11  -7   3      742.77      771.02     32.67 o
 -10  -7   3      394.31      369.07     17.35 o
  -9  -7   3       59.86       54.79      8.59 o
  -8  -7   3      734.12      732.49     19.38 o
  -7  -7   3        0.07        0.06      4.42 o
  -6  -7   3     2749.76     2894.77     55.64 o
  -5  -7   3     5304.40     5315.96     57.23 o
  -4  -7   3      182.82      177.33      7.13 o
  -3  -7   3     2952.74     3063.14     40.39 o
  -2  -7   3       18.55       17.57      4.63 o
  -1  -7   3      109.83      104.60      7.00 o
   0  -7   3     1816.03     1722.04     35.48 o
   1  -7   3        0.33        0.05      6.08 o
   2  -7   3      740.32      722.17     18.58 o
   3  -7   3      644.96      568.06     21.04 o
   4  -7   3        5.74        3.40      6.61 o
   5  -7   3      775.12      825.20     25.19 o
   6  -7   3        0.00        0.19      9.06 o
   7  -7   3      686.19      642.44     24.38 o
   8  -7   3      147.96      163.44     16.11 o
   9  -7   3       30.09       56.09     22.36 o
  10  -7   3       82.51      109.73     14.87 o
 -14  -6   3        9.33       10.47      7.66 o
 -13  -6   3       41.32       36.54      8.63 o
 -12  -6   3      215.99      218.32     18.57 o
 -11  -6   3        6.76        0.18     12.90 o
 -10  -6   3      505.42      516.92     20.25 o
  -9  -6   3       45.22       49.09      7.29 o
  -8  -6   3      601.02      615.02     17.76 o
  -7  -6   3      985.34      908.70     21.48 o
  -6  -6   3      163.30      180.22      9.80 o
  -5  -6   3     3361.89     3275.79     38.30 o
  -4  -6   3     1457.82     1472.57     17.71 o
  -3  -6   3     1369.39     1511.15     36.57 o
  -2  -6   3      795.55      720.47     11.55 o
  -1  -6   3      183.41      157.79      7.83 o
   0  -6   3     1247.27     1322.72     44.71 o
   1  -6   3      544.82      563.75     13.21 o
   2  -6   3        2.09        8.60     15.48 o
   3  -6   3     1810.19     1723.54     38.69 o
   4  -6   3        0.40        1.01      7.73 o
   5  -6   3      450.92      476.66     18.12 o
   6  -6   3     1544.91     1524.47     35.48 o
   7  -6   3       20.32       11.82     10.31 o
   8  -6   3      773.36      765.86     27.18 o
   9  -6   3        1.28        0.09      9.86 o
  10  -6   3       42.12       42.94     25.79 o
  11  -6   3      141.92      151.02     23.21 o
 -14  -5   3       71.20       95.42     13.27 o
 -13  -5   3       18.52        7.22     10.16 o
 -12  -5   3      124.66      152.56     11.25 o
 -11  -5   3      399.04      412.66     15.85 o
 -10  -5   3       96.34       85.33     12.04 o
  -9  -5   3     1188.18     1180.07     25.62 o
  -8  -5   3       21.45       35.68      8.26 o
  -7  -5   3      269.67      266.94     12.38 o
  -6  -5   3      160.15      154.53      6.61 o
  -5  -5   3        1.61        8.22      3.73 o
  -4  -5   3     3519.32     3529.79     35.07 o
  -3  -5   3      146.44      163.35      9.46 o
  -2  -5   3      319.85      302.70     16.14 o
  -1  -5   3     5683.57     6526.02    111.78 o
   0  -5   3     4268.11     4918.36     84.27 o
   1  -5   3     3905.51     3872.08     48.96 o
   2  -5   3       42.00       38.82      9.06 o
   3  -5   3      350.78      382.62     13.35 o
   4  -5   3     3261.59     3146.12     39.00 o
   5  -5   3      405.39      414.91     12.63 o
   6  -5   3      435.34      415.83     18.58 o
   7  -5   3      415.02      388.18     18.12 o
   8  -5   3       59.83       68.55     15.48 o
   9  -5   3      193.74      187.52     15.67 o
  10  -5   3        4.03        0.13      9.50 o
  11  -5   3       49.42       63.17     20.64 o
 -14  -4   3       12.69        6.62     10.15 o
 -13  -4   3       44.73       43.52     10.40 o
 -12  -4   3        8.98        1.94      6.99 o
 -11  -4   3      195.69      206.53     14.54 o
 -10  -4   3      222.05      239.45     11.76 o
  -9  -4   3       96.17       82.35      8.19 o
  -8  -4   3     3121.93     3172.82     51.61 o
  -7  -4   3     1981.63     2082.63     26.05 o
  -6  -4   3     3774.20     3973.65     44.90 o
  -5  -4   3      517.92      516.46      8.63 o
  -4  -4   3       87.01      120.00      5.01 o
  -3  -4   3     6972.20     7001.54    128.15 o
  -2  -4   3     3269.38     3239.28     30.14 o
  -1  -4   3     5070.31     5182.07     49.14 o
   0  -4   3     8726.54     9135.13    109.44 o
   1  -4   3       12.95        8.25      6.02 o
   2  -4   3     6335.00     6879.82     74.94 o
   3  -4   3     2820.51     2847.88     27.38 o
   4  -4   3        1.14       41.65      4.15 o
   5  -4   3      583.80      566.70     22.84 o
   6  -4   3      537.61      557.20     12.47 o
   7  -4   3      465.18      502.87     13.41 o
   8  -4   3      250.86      276.29     11.29 o
   9  -4   3      122.61      135.79      9.68 o
  10  -4   3        1.30        1.13      8.85 o
  11  -4   3      167.72      167.84     15.26 o
  12  -4   3       80.32       68.30     22.36 o
 -14  -3   3       32.19       14.59     10.60 o
 -13  -3   3       41.02       32.47     18.91 o
 -12  -3   3      205.04      188.45     15.59 o
 -11  -3   3        5.35        0.57      6.16 o
 -10  -3   3      439.97      505.85     23.58 o
  -9  -3   3      604.55      594.16     16.86 o
  -8  -3   3       38.64       48.21      6.24 o
  -7  -3   3     4401.63     4291.81     82.47 o
  -6  -3   3     1409.67     1515.37     24.73 o
  -5  -3   3     1405.82     1399.67     23.00 o
  -4  -3   3     4465.39     4512.89     50.27 o
  -3  -3   3     3045.91     3121.43     31.65 o
  -2  -3   3      318.70      295.20      5.96 o
  -1  -3   3      275.93      351.14      6.24 o
   0  -3   3      296.42      271.36     14.61 o
   1  -3   3     1674.75     1741.30     30.84 o
   2  -3   3     2191.72     2172.27     42.04 o
   3  -3   3     4638.77     4652.96     51.48 o
   4  -3   3     1936.02     2484.64     30.49 o
   5  -3   3     2644.87     2753.95     35.05 o
   6  -3   3     3858.36     3927.81     44.35 o
   7  -3   3      273.32      277.19     12.22 o
   8  -3   3      997.42      943.38     19.04 o
   9  -3   3      280.83      283.90     19.31 o
  10  -3   3       31.39       16.49      6.38 o
  11  -3   3       30.37       18.17      6.48 o
  12  -3   3      124.49      107.51     24.07 o
  13  -3   3        2.95        0.00     17.19 o
 -14  -2   3       73.30       58.83     11.94 o
 -13  -2   3       66.75       66.48     11.72 o
 -12  -2   3       33.64       27.03     13.76 o
 -11  -2   3      265.90      280.98     16.51 o
 -10  -2   3       66.13       64.12     11.13 o
  -9  -2   3      586.67      569.96     20.25 o
  -8  -2   3      610.97      631.18     12.14 o
  -7  -2   3     1352.08     1211.86     17.69 o
  -6  -2   3    11510.18    11698.86     94.50 o
  -5  -2   3      941.02     1082.68     18.25 o
  -4  -2   3    17395.25    18339.02    177.83 o
  -3  -2   3      166.31      181.78      5.66 o
  -2  -2   3       34.09       53.78      6.37 o
  -1  -2   3       13.67       37.89      4.40 o
   0  -2   3     5606.61     5951.26     64.90 o
   1  -2   3     1045.43     1180.83     24.23 o
   2  -2   3      640.96      602.02      8.66 o
   3  -2   3      605.32      624.80     13.09 o
   4  -2   3    13028.20    14348.55    228.04 o
   5  -2   3      520.50      438.81      9.53 o
   6  -2   3      329.16      333.14      9.68 o
   7  -2   3     3689.94     3922.58     55.64 o
   8  -2   3      188.59      197.62      9.81 o
   9  -2   3      628.49      602.92     16.19 o
  10  -2   3      137.85      135.82      9.34 o
  11  -2   3      170.15      180.29     10.87 o
  12  -2   3      168.76      187.93     14.58 o
  13  -2   3        5.37        0.05      7.69 o
 -14  -1   3        0.21        0.04     13.76 o
 -13  -1   3       21.88       22.19     12.90 o
 -12  -1   3       17.87        0.05      7.73 o
 -11  -1   3       67.63       80.08     11.45 o
 -10  -1   3      803.89      785.38     26.66 o
  -9  -1   3        1.30        0.13      5.98 o
  -8  -1   3      465.63      519.52     12.95 o
  -7  -1   3     1352.52     1328.87     37.49 o
  -6  -1   3      854.96      849.38     23.58 o
  -5  -1   3     2250.58     2398.84     27.55 o
  -4  -1   3      190.97      244.03     12.92 o
  -3  -1   3     2470.82     2235.00     32.23 o
  -2  -1   3    16175.18    17688.91    145.96 o
  -1  -1   3    11002.87    11482.91     83.99 o
   0  -1   3     2864.53     2605.71     15.40 o
   1  -1   3     1739.17     1666.16      9.83 o
   2  -1   3      909.41      817.57      5.80 o
   3  -1   3     4051.88     4279.06     54.07 o
   4  -1   3       66.14       53.03      5.56 o
   5  -1   3       13.17       36.19      5.18 o
   6  -1   3     1478.15     1435.18     20.55 o
   7  -1   3     1430.59     1390.47     32.20 o
   8  -1   3     3183.68     3137.86     47.42 o
   9  -1   3      139.49      129.95     13.91 o
  10  -1   3      478.52      434.88     13.62 o
  11  -1   3      145.65      122.42      9.34 o
  12  -1   3       88.05       75.90     21.49 o
  13  -1   3      188.41      190.98     18.91 o
  14  -1   3       50.25       50.19     11.94 o
 -13   0   3       27.66       21.62     12.04 o
 -12   0   3      112.00      121.19     22.36 o
 -11   0   3      200.27      226.80     17.17 o
 -10   0   3     1163.17     1219.53     43.85 o
  -9   0   3      417.83      420.43     12.85 o
  -8   0   3      155.56      164.28      8.17 o
  -7   0   3     2391.62     2325.25     30.14 o
  -6   0   3      724.22      616.61     19.93 o
  -5   0   3     4687.26     5041.08     55.00 o
  -4   0   3     9104.83     8869.47     84.17 o
  -3   0   3     6160.33     6530.13     53.90 o
  -2   0   3     7891.10     9406.94    104.77 o
  -1   0   3    23305.25    25078.11    241.47 o
   0   0   3    18060.27    17545.51    141.47 o
   1   0   3     2905.96     2446.25     13.94 o
   2   0   3     3934.46     4355.35     77.39 o
   3   0   3       34.55       36.83      2.50 o
   4   0   3     7509.93     7727.86     62.73 o
   5   0   3      118.99      124.65      4.41 o
   6   0   3     2784.36     2619.15     55.30 o
   7   0   3      463.13      493.01     11.69 o
   8   0   3       91.29      101.20      8.38 o
   9   0   3     1660.59     1732.16     25.40 o
  10   0   3        3.97        0.28      4.90 o
  11   0   3      330.71      314.87     16.14 o
  12   0   3      190.82      186.60     33.54 o
  13   0   3      192.35      180.85     15.59 o
  14   0   3      103.65      113.90     13.27 o
 -13   1   3       85.90       59.95     12.30 o
 -12   1   3        4.50        0.09     21.49 o
 -11   1   3       49.00       67.50     11.72 o
 -10   1   3        2.10        0.12      7.69 o
  -9   1   3      179.49      192.00      9.96 o
  -8   1   3      452.66      497.27     13.98 o
  -7   1   3       65.93       82.05      6.72 o
  -6   1   3     1433.92     1463.90     22.96 o
  -5   1   3       49.56       44.15      4.40 o
  -4   1   3     2826.62     3118.15     46.87 o
  -3   1   3     1529.89     1422.40     31.21 o
  -2   1   3     2275.26     2508.23     22.56 o
  -1   1   3      349.29      383.25     13.48 o
   0   1   3    29119.27    29871.73    545.13 o
   1   1   3     3817.96     3225.47     16.38 o
   2   1   3     7440.65     9111.31    140.25 o
   3   1   3      112.57      125.85      1.30 o
   4   1   3     5350.93     5311.35     40.80 o
   5   1   3     1484.58     1420.93     21.32 o
   6   1   3     2053.47     2106.04     38.15 o
   7   1   3     1907.37     1908.19     30.95 o
   8   1   3       18.80       14.26      3.72 o
   9   1   3      165.21      143.08      7.13 o
  10   1   3       83.95       82.59      8.52 o
  11   1   3       19.29        9.50      7.29 o
  12   1   3      485.13      434.68     18.74 o
  13   1   3      141.10      148.15     14.31 o
  14   1   3      110.54      122.35     14.61 o
  15   1   3       66.74       61.92     11.94 o
 -12   2   3       31.23       36.55     10.91 o
 -11   2   3       27.17       23.71      9.37 o
 -10   2   3      403.53      404.38     14.36 o
  -9   2   3      234.60      201.34     11.12 o
  -8   2   3      146.12      135.50     12.59 o
  -7   2   3      965.52      957.90     19.70 o
  -6   2   3      139.67      149.87      8.80 o
  -5   2   3     1860.12     1867.74     25.99 o
  -4   2   3      366.95      339.23      9.83 o
  -3   2   3     1373.29     1270.49     18.68 o
  -2   2   3     1180.14      971.73     31.63 o
  -1   2   3      685.52      782.47     19.00 o
   0   2   3     7553.27     7666.40     55.48 o
   1   2   3     3229.32     3541.20     79.72 o
   2   2   3    24799.70    28073.62    859.83 o
   3   2   3     5422.26     5638.60     39.80 o
   4   2   3      213.63      141.75     11.56 o
   5   2   3     3213.52     3345.19     36.49 o
   6   2   3     1108.36     1013.53     22.84 o
   7   2   3     1003.51     1084.36     14.14 o
   8   2   3     2910.59     3151.17     35.63 o
   9   2   3        3.79        0.26      3.81 o
  10   2   3       11.72        5.45      5.72 o
  11   2   3       13.15        4.27      7.29 o
  12   2   3       52.07       44.30      8.85 o
  13   2   3      364.70      360.73     49.87 o
  14   2   3        0.42        0.07      7.51 o
  15   2   3      143.63      121.75     14.61 o
 -12   3   3      114.32      130.07     16.14 o
 -11   3   3       69.83       60.95     11.72 o
 -10   3   3       68.74       83.31     10.60 o
  -9   3   3      252.19      261.60     12.72 o
  -8   3   3      105.41       80.03     13.59 o
  -7   3   3      601.88      634.98     17.56 o
  -6   3   3     2464.57     2436.36     32.01 o
  -5   3   3      720.22      791.13     18.64 o
  -4   3   3     6405.20     6615.33     72.62 o
  -3   3   3      283.41      307.47      8.17 o
  -2   3   3     2849.60     2823.35     31.39 o
  -1   3   3      833.68      818.64     22.46 o
   0   3   3     5441.76     5428.08     46.81 o
   1   3   3     2653.21     2655.05     48.75 o
   2   3   3      463.73      418.71     22.21 o
   3   3   3      250.95      315.95     15.51 o
   4   3   3     8650.66     9012.72     93.94 o
   5   3   3     3845.88     4123.26     38.64 o
   6   3   3     3251.49     3028.22     44.97 o
   7   3   3      298.37      243.62     10.92 o
   8   3   3       42.62       41.18      3.50 o
   9   3   3     1626.57     1604.71     25.32 o
  10   3   3        6.16        0.01      9.46 o
  11   3   3      205.47      193.22     12.73 o
  12   3   3      764.88      660.90     22.36 o
  13   3   3       61.70       48.31     22.36 o
  14   3   3      242.88      226.69     15.88 o
  15   3   3       31.97       30.61     10.60 o
 -11   4   3      122.10      127.61     14.82 o
 -10   4   3       41.74       23.87      7.66 o
  -9   4   3      106.21      133.66     12.88 o
  -8   4   3      341.62      337.75     13.09 o
  -7   4   3       29.84       34.30      6.17 o
  -6   4   3      352.73      348.37     11.55 o
  -5   4   3      158.82      143.01      9.34 o
  -4   4   3      516.21      495.79     15.01 o
  -3   4   3     2456.42     2364.52     29.02 o
  -2   4   3      948.62      968.91     18.07 o
  -1   4   3     1647.56     1599.53     22.66 o
   0   4   3     2144.84     1944.21     30.28 o
   1   4   3      266.78      284.65      8.33 o
   2   4   3      317.78      298.56      5.24 o
   3   4   3        1.20        5.64      3.48 o
   4   4   3     1146.95     1114.13     15.64 o
   5   4   3      848.64      853.47     11.58 o
   6   4   3        0.03       13.94      3.65 o
   7   4   3     7501.17     7724.19     97.50 o
   8   4   3      912.78      884.45     24.49 o
   9   4   3     1670.35     1645.91     25.32 o
  10   4   3     3484.41     3535.05     44.74 o
  11   4   3      427.07      434.82     14.07 o
  12   4   3     1077.57     1004.66     26.86 o
  13   4   3      136.07      130.94     32.67 o
  14   4   3        4.21        0.04     10.31 o
  15   4   3       46.51       35.39     10.40 o
 -11   5   3        0.33        7.05      9.37 o
 -10   5   3      256.10      276.44     14.91 o
  -9   5   3       15.81        5.96      7.24 o
  -8   5   3      237.98      260.60     12.95 o
  -7   5   3      830.54      796.87     19.49 o
  -6   5   3       62.69       62.87      7.56 o
  -5   5   3      815.86      785.54     24.52 o
  -4   5   3        2.28        2.71      5.38 o
  -3   5   3        2.50        3.27      3.84 o
  -2   5   3     1154.21     1090.20     20.09 o
  -1   5   3      150.01      144.29      5.87 o
   0   5   3     1002.27     1057.21     14.62 o
   1   5   3      509.81      498.20     10.56 o
   2   5   3      122.95      122.67      6.02 o
   3   5   3      735.15      820.09     12.47 o
   4   5   3        0.63        8.79      2.11 o
   5   5   3     4453.45     4416.76     45.52 o
   6   5   3     3726.78     3642.17     42.65 o
   7   5   3     3094.77     3304.51     46.24 o
   8   5   3     2186.51     2186.82     36.24 o
   9   5   3     1643.02     1581.75     30.11 o
  10   5   3       76.40       64.83     10.31 o
  11   5   3      659.39      653.30     20.92 o
  12   5   3      146.28      150.87     10.04 o
  13   5   3      674.80      631.33     19.63 o
  14   5   3      157.66      146.23     13.99 o
  15   5   3       79.84       76.09     18.91 o
  16   5   3       66.36       43.89     10.60 o
 -10   6   3        0.41        4.41     11.72 o
  -9   6   3      309.22      298.83     14.91 o
  -8   6   3        2.75        2.14      6.56 o
  -7   6   3        3.36        4.69      5.64 o
  -6   6   3        3.53        0.87      5.36 o
  -5   6   3       18.45        8.05      7.59 o
  -4   6   3      694.25      665.01     21.60 o
  -3   6   3      540.29      515.56     15.85 o
  -2   6   3      102.37       88.44      9.95 o
  -1   6   3     1268.77     1187.99     17.56 o
   0   6   3      945.71      922.37     18.62 o
   1   6   3     2770.16     2888.60     43.60 o
   2   6   3       39.65       23.83      4.59 o
   3   6   3       70.09       83.04      6.01 o
   4   6   3      983.85      939.94     14.71 o
   5   6   3     1203.97     1025.13     13.81 o
   6   6   3     2772.55     2840.59     29.94 o
   7   6   3       34.47       19.76      5.72 o
   8   6   3      615.32      696.11     18.12 o
   9   6   3     1014.91     1080.31     23.50 o
  10   6   3       42.55       47.68      7.83 o
  11   6   3       90.30      104.66      9.86 o
  12   6   3      784.78      726.81     18.88 o
  13   6   3        1.98        0.10      6.58 o
  14   6   3      215.39      222.30     13.04 o
  15   6   3       44.37       49.37     19.78 o
  16   6   3        1.52        3.67     10.15 o
  -9   7   3       36.22       17.28     24.07 o
  -8   7   3       94.03      103.38     15.26 o
  -7   7   3      302.11      301.75     19.38 o
  -6   7   3      611.95      594.70     17.38 o
  -5   7   3      206.12      228.33     10.47 o
  -4   7   3      117.74      110.01     10.13 o
  -3   7   3     1217.13     1200.69     22.14 o
  -2   7   3      794.81      733.58     15.14 o
  -1   7   3     1429.12     1353.09     46.10 o
   0   7   3     2739.80     2937.94     34.55 o
   1   7   3      583.00      559.20     15.69 o
   2   7   3     8221.46     8852.00     88.26 o
   3   7   3     5463.50     5803.75     82.96 o
   4   7   3       56.78       56.23      4.40 o
   5   7   3     2442.40     2629.73     29.64 o
   6   7   3     1301.50     1434.01     20.29 o
   7   7   3      438.89      344.76     10.52 o
   8   7   3     1999.55     1983.26     33.02 o
   9   7   3        4.43        9.47     12.04 o
  10   7   3     2577.64     2506.92     41.62 o
  11   7   3     1047.10      999.38     39.55 o
  12   7   3      150.67      146.41     12.38 o
  13   7   3      465.86      441.08     15.64 o
  14   7   3       49.83       54.58      8.49 o
  15   7   3       83.95       86.20     11.90 o
  16   7   3       51.03       56.78     12.04 o
  -8   8   3       12.67        9.89     14.61 o
  -7   8   3      406.04      396.77     35.25 o
  -6   8   3       40.92       51.69     12.38 o
  -5   8   3       94.34      100.72     13.63 o
  -4   8   3       65.10       66.26     11.98 o
  -3   8   3      184.27      167.03     21.94 o
  -2   8   3     2163.28     1994.87     29.62 o
  -1   8   3      164.93      173.22      7.81 o
   0   8   3      803.09      892.45     16.64 o
   1   8   3     1470.80     1431.70     22.62 o
   2   8   3      277.14      301.67     24.95 o
   3   8   3      710.00      688.48     12.79 o
   4   8   3      405.97      329.59      9.20 o
   5   8   3       68.47       90.89      6.86 o
   6   8   3     2541.91     2505.17     30.80 o
   7   8   3        1.47        0.09      8.60 o
   8   8   3      869.86      943.41     21.48 o
   9   8   3      608.01      613.87     24.94 o
  10   8   3       17.02       13.77      6.61 o
  11   8   3      251.53      263.51     24.07 o
  12   8   3       70.33       70.68      9.50 o
  13   8   3      290.48      268.87     15.26 o
  14   8   3      197.64      189.97     12.60 o
  15   8   3       30.71       15.79      7.56 o
  16   8   3       57.20       68.40     10.87 o
  -8   9   3       76.54       66.41     14.31 o
  -7   9   3        1.38        0.02     10.40 o
  -6   9   3       89.81       99.80     16.34 o
  -5   9   3       91.12       81.89     13.63 o
  -4   9   3      197.96      188.86     16.11 o
  -3   9   3      220.53      236.58     18.58 o
  -2   9   3        8.89        0.49     10.31 o
  -1   9   3     1328.89     1392.38     31.80 o
   0   9   3      214.40      205.55     11.91 o
   1   9   3      902.76      850.55     17.25 o
   2   9   3      240.61      286.12     19.71 o
   3   9   3       38.04       63.49      6.02 o
   4   9   3      533.04      547.55     12.79 o
   5   9   3      731.95      735.87     15.03 o
   6   9   3        2.14        0.45      3.87 o
   7   9   3     1497.63     1463.10     45.57 o
   8   9   3        2.83        0.07      4.13 o
   9   9   3      548.67      554.28     21.49 o
  10   9   3       97.29      105.83     10.31 o
  11   9   3       37.06       44.98      8.26 o
  12   9   3      151.06      151.54     11.98 o
  13   9   3        0.68        0.56      7.00 o
  14   9   3      331.18      302.72     17.76 o
  15   9   3       79.42       87.42      9.68 o
  16   9   3        4.24        0.12      6.80 o
  -7  10   3       15.15       31.75     12.73 o
  -6  10   3      144.99      141.51     18.06 o
  -5  10   3      223.76      231.03     19.00 o
  -4  10   3       10.56        8.88     18.06 o
  -3  10   3       30.27       31.58     11.50 o
  -2  10   3       69.62       62.19     11.13 o
  -1  10   3      673.33      585.30     42.13 o
   0  10   3      777.74      763.56     25.19 o
   1  10   3      132.08      111.61     11.50 o
   2  10   3     1208.69     1158.98     28.09 o
   3  10   3      714.31      748.19     15.49 o
   4  10   3      148.82      160.65      7.78 o
   5  10   3     1639.66     1587.00     25.02 o
   6  10   3      453.51      447.42     11.41 o
   7  10   3      313.20      310.63     12.73 o
   8  10   3     1246.13     1275.62     27.51 o
   9  10   3       11.72       10.53      5.72 o
  10  10   3      654.21      598.06     19.38 o
  11  10   3      266.63      263.69     13.99 o
  12  10   3        7.03        0.09      6.88 o
  13  10   3      248.35      231.01     15.26 o
  14  10   3        2.89        0.10      8.26 o
  15  10   3       25.58       14.40     12.90 o
  -5  11   3        4.59       13.41     12.73 o
  -4  11   3       18.94       19.06     10.75 o
  -3  11   3        1.13        0.02      9.86 o
  -2  11   3        6.32        0.06     10.28 o
  -1  11   3     1403.46     1407.58     37.46 o
   0  11   3       14.39       12.44     14.61 o
   1  11   3      430.42      423.33     19.82 o
   2  11   3        7.48       11.01      8.51 o
   3  11   3      473.62      435.32     51.58 o
   4  11   3      536.85      584.51     20.25 o
   5  11   3        2.05        1.81      6.61 o
   6  11   3      398.75      431.98     13.96 o
   7  11   3       34.92       37.32      7.29 o
   8  11   3      695.08      713.12     39.55 o
   9  11   3      292.86      302.18     14.87 o
  10  11   3       14.47       15.78      8.60 o
  11  11   3      395.66      439.36     17.76 o
  12  11   3       87.42       91.59     11.13 o
  13  11   3      205.89      205.56     13.99 o
  14  11   3       42.83       43.99      9.86 o
  15  11   3        2.04        0.01      8.59 o
  -4  12   3       66.62       82.14     14.87 o
  -3  12   3       48.32       55.41     13.63 o
  -2  12   3        0.09        1.93     10.75 o
  -1  12   3      320.84      314.15     21.04 o
   0  12   3      111.07      131.31     14.44 o
   1  12   3      123.67      123.12     31.82 o
   2  12   3      438.98      426.73     20.57 o
   3  12   3      105.32       98.19     11.98 o
   4  12   3      513.88      550.15     21.48 o
   5  12   3      199.11      203.21     13.63 o
   6  12   3        1.03        0.19     10.31 o
   7  12   3       73.74       75.08     15.48 o
   8  12   3        0.86        0.11     10.31 o
   9  12   3        1.92        2.87     12.90 o
  10  12   3      344.10      352.33     15.59 o
  11  12   3        2.19        0.01      7.00 o
  12  12   3      152.57      158.44     12.38 o
  13  12   3      105.54      131.14     13.63 o
  14  12   3       61.35       42.35      9.86 o
  15  12   3      129.81      132.45     14.87 o
  -3  13   3       20.67        8.42     11.45 o
  -2  13   3       27.31       36.99     13.21 o
  -1  13   3       18.75       23.15     21.49 o
   0  13   3       76.17       93.41     13.63 o
   1  13   3       55.38       57.30     12.38 o
   2  13   3       24.19       17.53     17.19 o
   3  13   3        0.54        0.00      7.83 o
   4  13   3       63.62       74.58     11.50 o
   5  13   3      184.95      212.12     16.34 o
   6  13   3      223.21      251.85     25.79 o
   7  13   3        3.55        3.72     12.04 o
   8  13   3        7.02        0.11     10.31 o
   9  13   3       14.84        0.05     12.04 o
  10  13   3       31.32       20.61     13.76 o
  11  13   3      116.48      139.08     20.64 o
  12  13   3        1.49        0.06      7.00 o
  13  13   3       17.28       13.48      8.59 o
  14  13   3        5.32        0.18     11.18 o
  -1  14   3       28.95       36.76     22.36 o
   0  14   3       87.99       99.87     15.26 o
   1  14   3      101.52      103.76     14.61 o
   2  14   3       61.20       58.48     15.48 o
   3  14   3        6.13        0.03      9.06 o
   4  14   3      111.74      115.62     13.63 o
   5  14   3       83.55      123.96     20.64 o
   6  14   3       43.48       45.01     17.19 o
   7  14   3      124.75      178.16     24.07 o
   8  14   3       12.06        0.35     13.76 o
   9  14   3      266.75      270.41     27.51 o
  10  14   3        1.99        0.10     13.76 o
  11  14   3      161.01      170.80     24.07 o
  12  14   3       34.68       21.62     17.19 o
  13  14   3       46.28       38.25     17.19 o
   1  15   3        5.50        6.34     11.98 o
   2  15   3       57.07       44.22     12.38 o
   3  15   3       31.83       31.92     11.50 o
   4  15   3      138.35      143.86     14.87 o
   5  15   3      162.25      243.13     29.24 o
   6  15   3        9.10       13.63     15.48 o
   7  15   3      156.21      174.69     25.79 o
   8  15   3       17.18       30.53     17.19 o
   9  15   3      117.57      132.28     24.07 o
  10  15   3      281.74      281.02     30.95 o
  11  15   3       21.50       51.39     20.64 o
  12  15   3      152.88      170.59     27.51 o
   4  16   3       58.20       98.74     24.07 o
   5  16   3       46.25       56.53     20.64 o
   6  16   3       99.41      112.91     24.07 o
   7  16   3       12.65        9.99     17.19 o
   8  16   3        7.40        5.19     17.19 o
   9  16   3        7.41        0.14     15.48 o
  10  16   3       13.18       11.95     17.19 o
  -7 -15   4      106.77      108.67     24.07 o
  -6 -15   4       67.16       63.75     22.36 o
  -5 -15   4       22.01       10.42     17.19 o
  -4 -15   4       20.17       34.48     20.64 o
  -3 -15   4        1.45        0.09     15.48 o
 -10 -14   4        0.18        0.00     15.48 o
  -9 -14   4       56.32       65.46     20.64 o
  -8 -14   4       23.74        2.79     17.19 o
  -7 -14   4       41.40       36.31     18.91 o
  -6 -14   4      217.59      288.50     30.95 o
  -5 -14   4      198.27      202.41     27.51 o
  -4 -14   4       41.72       57.76     20.64 o
  -3 -14   4      114.43      116.18     22.36 o
  -2 -14   4       10.04        9.21     10.28 o
  -1 -14   4       12.74       28.55     14.61 o
   0 -14   4       42.16       34.29     17.19 o
 -11 -13   4        7.83        2.48     15.48 o
 -10 -13   4      198.24      240.75     29.24 o
  -9 -13   4       33.79       38.86     18.91 o
  -8 -13   4       12.37       23.14     17.19 o
  -7 -13   4        1.09        0.05     12.04 o
  -6 -13   4        2.00        3.82     15.48 o
  -5 -13   4      232.33      234.74     27.51 o
  -4 -13   4      152.41      170.71     24.07 o
  -3 -13   4       15.74        3.88      9.50 o
  -2 -13   4       47.91       44.96     12.90 o
  -1 -13   4       12.84        7.41      9.73 o
   0 -13   4       21.51       31.12     11.50 o
   1 -13   4       11.46       14.99     17.19 o
   2 -13   4       23.58       16.81     12.16 o
 -12 -12   4       12.44        8.45     15.48 o
 -11 -12   4       29.00       46.66     18.91 o
 -10 -12   4       14.20       26.57     17.19 o
  -9 -12   4      103.86      112.47     20.64 o
  -8 -12   4        0.11        0.01     13.76 o
  -7 -12   4       56.18       39.42     15.48 o
  -6 -12   4      334.67      317.90     27.51 o
  -5 -12   4      203.16      162.30     22.36 o
  -4 -12   4      342.38      343.04     17.76 o
  -3 -12   4       52.89       35.25     10.75 o
  -2 -12   4      590.71      628.38     24.73 o
  -1 -12   4      532.07      517.52     23.50 o
   0 -12   4       32.99       33.41     10.75 o
   1 -12   4      116.70      129.35     16.34 o
   2 -12   4        6.71       13.39     10.95 o
   3 -12   4       27.07        8.42     11.50 o
   4 -12   4       49.47       27.73     12.16 o
 -13 -11   4       81.27       76.32     22.36 o
 -12 -11   4        0.83        0.01     13.76 o
 -11 -11   4      162.85      182.60     25.79 o
 -10 -11   4       29.60       26.30     15.48 o
  -9 -11   4       39.05       27.19     13.76 o
  -8 -11   4      487.87      461.83     32.67 o
  -7 -11   4       13.52       12.76     13.76 o
  -6 -11   4      249.52      261.56     25.79 o
  -5 -11   4      561.73      605.72     34.39 o
  -4 -11   4        0.59        0.26     12.04 o
  -3 -11   4     1223.22     1297.05     62.76 o
  -2 -11   4      427.89      482.52     20.25 o
  -1 -11   4      131.59      123.95     16.34 o
   0 -11   4      854.83      856.75     67.93 o
   1 -11   4        0.28        0.52      8.51 o
   2 -11   4      236.61      223.17     17.35 o
   3 -11   4       20.02        3.13     10.28 o
   4 -11   4       71.30       56.91     12.73 o
   5 -11   4       75.19       88.23     14.61 o
   6 -11   4        1.00        0.01     11.18 o
 -13 -10   4       53.76       51.75     11.45 o
 -12 -10   4      183.79      180.57     15.26 o
 -11 -10   4       13.09        3.66      8.59 o
 -10 -10   4       87.20      110.58     14.61 o
  -9 -10   4      106.63       94.17     18.91 o
  -8 -10   4      377.85      339.94     27.51 o
  -7 -10   4       90.32       86.70     17.19 o
  -6 -10   4      182.94      164.62     20.64 o
  -5 -10   4     1285.23     1262.86     27.64 o
  -4 -10   4     1002.04      974.66     25.62 o
  -3 -10   4       75.55       79.91      9.86 o
  -2 -10   4       62.39       57.66      9.50 o
  -1 -10   4      116.78      137.74     11.98 o
   0 -10   4       51.03       52.55      9.50 o
   1 -10   4      168.94      149.92     14.44 o
   2 -10   4        2.37        0.38      7.83 o
   3 -10   4      226.77      253.15     17.35 o
   4 -10   4        0.39        0.23      8.51 o
   5 -10   4      315.04      324.07     21.04 o
   6 -10   4      127.57      140.26     15.67 o
   7 -10   4        0.61        0.04     16.34 o
 -14  -9   4       32.39       38.28     13.76 o
 -13  -9   4       14.94        8.39      8.85 o
 -12  -9   4       16.06       30.89      8.85 o
 -11  -9   4      160.81      172.15     13.99 o
 -10  -9   4        1.64        0.03     14.61 o
  -9  -9   4      405.98      391.35     16.86 o
  -8  -9   4       29.51       36.15      7.00 o
  -7  -9   4       87.01       94.86      8.85 o
  -6  -9   4        2.87        3.20      8.60 o
  -5  -9   4       15.77       31.18      6.61 o
  -4  -9   4      306.24      317.64     16.34 o
  -3  -9   4       61.74       68.28      7.83 o
  -2  -9   4      790.63      804.06     21.48 o
  -1  -9   4      888.17      864.96     23.95 o
   0  -9   4        8.52        3.48     12.04 o
   1  -9   4      279.99      275.34     15.67 o
   2  -9   4      720.60      777.93     26.66 o
   3  -9   4      116.96      131.40     13.21 o
   4  -9   4      406.94      419.17     25.79 o
   5  -9   4      118.33      122.72     14.44 o
   6  -9   4      175.75      181.85     16.89 o
   7  -9   4       51.06       55.30     15.48 o
   8  -9   4        8.59       24.80     11.98 o
 -14  -8   4       34.63       30.84      9.78 o
 -13  -8   4       71.45       92.62     15.48 o
 -12  -8   4        7.78        3.79      7.51 o
 -11  -8   4      139.17      155.22     12.73 o
 -10  -8   4      345.81      357.70     16.51 o
  -9  -8   4       18.33       21.90      7.00 o
  -8  -8   4     1018.89      955.00     23.51 o
  -7  -8   4      193.09      175.39      9.86 o
  -6  -8   4      765.98      847.98     18.45 o
  -5  -8   4     2917.08     2719.51     34.40 o
  -4  -8   4      366.45      400.66     14.87 o
  -3  -8   4     1067.43      964.36     21.48 o
  -2  -8   4      253.85      243.91     11.98 o
  -1  -8   4      202.53      196.05     11.98 o
   0  -8   4     1761.94     1831.19     35.48 o
   1  -8   4       66.20       63.50      7.83 o
   2  -8   4     1185.91     1196.56     34.39 o
   3  -8   4      823.84      790.13     31.82 o
   4  -8   4     1537.67     1336.07     33.30 o
   5  -8   4      681.56      692.64     25.45 o
   6  -8   4        9.61       16.74     10.28 o
   7  -8   4      157.68      163.50     15.67 o
   8  -8   4      155.55      152.46     26.66 o
   9  -8   4        0.78        0.27     10.28 o
 -14  -7   4       85.49       97.32     19.24 o
 -13  -7   4       34.64       44.11      9.81 o
 -12  -7   4       91.08       82.50     11.45 o
 -11  -7   4      110.61       90.27     11.45 o
 -10  -7   4       88.27      105.06     11.13 o
  -9  -7   4      250.89      243.75     13.63 o
  -8  -7   4       17.03       39.11     13.76 o
  -7  -7   4      426.40      405.88     15.48 o
  -6  -7   4      380.83      302.34     13.02 o
  -5  -7   4     1410.88     1440.13     22.70 o
  -4  -7   4     2548.94     2635.28     29.32 o
  -3  -7   4        0.97       11.47      3.67 o
  -2  -7   4      639.36      657.85     22.36 o
  -1  -7   4       44.94       42.73      6.61 o
   0  -7   4     1304.84     1203.03     27.18 o
   1  -7   4      763.57      797.88     43.85 o
   2  -7   4       33.97       47.97      7.73 o
   3  -7   4     1403.06     1405.47     31.34 o
   4  -7   4       17.64        4.82      7.73 o
   5  -7   4      490.75      472.14     20.25 o
   6  -7   4      957.53      930.72     27.65 o
   7  -7   4        9.40       17.74      9.50 o
   8  -7   4      242.14      243.54     18.58 o
   9  -7   4        2.49        0.53      9.06 o
  10  -7   4        8.10       12.93     11.50 o
 -14  -6   4       87.94       81.97     11.41 o
 -13  -6   4       19.13       14.08      7.81 o
 -12  -6   4      166.00      147.84     11.76 o
 -11  -6   4      193.23      203.87     18.91 o
 -10  -6   4        1.29       17.39      7.00 o
  -9  -6   4      114.54      117.01     10.75 o
  -8  -6   4      574.77      533.09     23.21 o
  -7  -6   4      276.76      272.19     20.64 o
  -6  -6   4     1752.86     1710.05     24.71 o
  -5  -6   4      191.52      206.80      6.08 o
  -4  -6   4     1804.78     1821.97     20.93 o
  -3  -6   4     6470.97     6538.80     67.15 o
  -2  -6   4       92.17       96.88      4.07 o
  -1  -6   4       11.73        2.07      4.13 o
   0  -6   4     2498.37     2511.95     36.24 o
   1  -6   4     1124.39     1060.72     20.57 o
   2  -6   4     2547.24     2614.34     53.31 o
   3  -6   4        0.01        1.95      6.08 o
   4  -6   4        2.37        0.07      5.37 o
   5  -6   4      659.84      562.76     19.82 o
   6  -6   4       99.10      135.55     11.98 o
   7  -6   4     1325.50     1269.90     33.79 o
   8  -6   4       59.20       53.75     18.91 o
   9  -6   4      478.75      435.03     21.48 o
  10  -6   4      123.20      116.92     14.87 o
  11  -6   4       11.09        4.93     11.50 o
 -14  -5   4        0.01        0.00      9.23 o
 -13  -5   4       64.70       62.26     13.16 o
 -12  -5   4        4.15       12.86      7.68 o
 -11  -5   4      255.44      296.01     14.62 o
 -10  -5   4       16.15        4.92      5.96 o
  -9  -5   4      114.90      134.20     11.13 o
  -8  -5   4      546.14      540.67     17.35 o
  -7  -5   4      459.80      501.85     17.35 o
  -6  -5   4        2.23        4.36      4.82 o
  -5  -5   4     3465.03     3473.07     35.68 o
  -4  -5   4      117.80      131.50      6.60 o
  -3  -5   4     1372.76     1337.61     18.89 o
  -2  -5   4      257.35      254.25      6.38 o
  -1  -5   4       53.96       45.15      4.07 o
   0  -5   4     3539.76     3458.56     84.27 o
   1  -5   4     1319.23     1517.74     40.42 o
   2  -5   4      556.80      557.22     18.12 o
   3  -5   4     2131.33     2109.22     23.49 o
   4  -5   4     1366.02     1360.20     34.78 o
   5  -5   4     1064.79     1046.89     25.95 o
   6  -5   4      178.20      175.05     13.21 o
   7  -5   4       15.29       14.01      9.06 o
   8  -5   4     1358.80     1311.92     32.56 o
   9  -5   4       10.85       14.37     10.28 o
  10  -5   4      120.42      114.80     14.87 o
  11  -5   4        5.97       13.61     13.76 o
 -14  -4   4       65.09       51.71     11.94 o
 -13  -4   4        0.80        0.17      7.69 o
 -12  -4   4      197.53      200.80     16.38 o
 -11  -4   4       41.55       49.82      7.81 o
 -10  -4   4      178.34      173.44     10.56 o
  -9  -4   4      415.17      471.37     21.82 o
  -8  -4   4      132.31      126.66      9.86 o
  -7  -4   4     3700.17     3513.98     41.40 o
  -6  -4   4     1869.83     2174.67     29.13 o
  -5  -4   4     8465.33     8547.80     80.41 o
  -4  -4   4     4628.55     4813.30     52.20 o
  -3  -4   4      174.95      157.80      4.51 o
  -2  -4   4     2235.15     1996.32     22.32 o
  -1  -4   4     2919.74     2773.39     27.74 o
   0  -4   4      782.90      931.82     66.21 o
   1  -4   4     3343.62     3257.57     53.85 o
   2  -4   4     3967.33     4316.28     46.04 o
   3  -4   4     5152.66     5737.79     56.75 o
   4  -4   4     2692.09     2751.74     34.02 o
   5  -4   4      369.34      366.08     12.17 o
   6  -4   4     2079.65     2153.28     44.17 o
   7  -4   4       37.75       28.07      5.28 o
   8  -4   4      186.23      206.19      9.68 o
   9  -4   4      223.52      285.20     17.35 o
  10  -4   4       54.60       53.66     18.91 o
  11  -4   4      336.99      375.90     20.64 o
  12  -4   4       27.03       42.49     17.19 o
 -14  -3   4       75.31       85.27     14.58 o
 -13  -3   4       30.60       24.77     10.60 o
 -12  -3   4       10.10        0.13      7.69 o
 -11  -3   4      161.19      171.30     13.02 o
 -10  -3   4        0.84        0.40      5.42 o
  -9  -3   4      204.41      201.85     10.73 o
  -8  -3   4      652.43      611.85     15.85 o
  -7  -3   4        0.11        2.13      3.89 o
  -6  -3   4    16360.94    16552.68    150.18 o
  -5  -3   4     2555.54     2491.75     35.89 o
  -4  -3   4    12364.57    12960.46    125.18 o
  -3  -3   4     6300.70     6444.05     61.84 o
  -2  -3   4       34.59       36.54      2.20 o
  -1  -3   4     3359.16     3508.76     35.30 o
   0  -3   4     2696.51     2837.65     32.50 o
   1  -3   4     5335.27     5643.52     60.21 o
   2  -3   4     8248.96     8896.80     79.43 o
   3  -3   4     6088.25     6889.34     71.15 o
   4  -3   4     3611.02     3585.60     40.64 o
   5  -3   4      984.07     1026.46     22.67 o
   6  -3   4      271.27      275.33      9.68 o
   7  -3   4     1665.08     1606.19     23.86 o
   8  -3   4        3.81        3.48      5.00 o
   9  -3   4       86.95       96.18      8.49 o
  10  -3   4       18.25       27.54      6.17 o
  11  -3   4       17.63       13.55      6.48 o
  12  -3   4      131.53      127.84     25.79 o
  13  -3   4       13.56        0.05     18.91 o
 -14  -2   4        8.75        7.47     19.78 o
 -13  -2   4      107.41      124.67     14.58 o
 -12  -2   4      153.05      171.68     14.58 o
 -11  -2   4       27.54       23.50      8.85 o
 -10  -2   4      731.21      684.90     23.13 o
  -9  -2   4       29.33       29.91      8.26 o
  -8  -2   4      206.79      205.55      7.85 o
  -7  -2   4     3050.89     3029.83     30.93 o
  -6  -2   4     9972.39    10520.20     97.54 o
  -5  -2   4      146.13      153.58      7.24 o
  -4  -2   4     2614.12     2628.90     28.01 o
  -3  -2   4      139.71      138.83      6.28 o
  -2  -2   4     1657.73     1439.82     17.72 o
  -1  -2   4      504.58      483.42      9.35 o
   0  -2   4     3316.63     3341.90     34.74 o
   1  -2   4     2888.86     2756.05     25.77 o
   2  -2   4     1615.51     1634.24     16.94 o
   3  -2   4     5602.21     6008.14     62.22 o
   4  -2   4      921.73     1135.60     28.96 o
   5  -2   4     5307.88     5508.63     56.64 o
   6  -2   4      233.50      320.43      9.53 o
   7  -2   4      417.58      455.17     11.76 o
   8  -2   4     1310.66     1367.00     23.33 o
   9  -2   4       28.17       28.45      5.96 o
  10  -2   4      270.38      254.65     11.91 o
  11  -2   4       91.52       83.20      8.63 o
  12  -2   4       12.42        7.09      7.69 o
  13  -2   4       43.55       34.22     10.40 o
 -13  -1   4        0.04        0.00      8.60 o
 -12  -1   4      130.11      138.01     18.91 o
 -11  -1   4      229.44      250.07     16.86 o
 -10  -1   4       19.99       19.68     15.48 o
  -9  -1   4      837.44      855.04     25.62 o
  -8  -1   4       82.02       91.01      6.08 o
  -7  -1   4      707.39      738.97     13.98 o
  -6  -1   4       81.26       61.90      7.44 o
  -5  -1   4      350.13      372.01      9.87 o
  -4  -1   4    20255.22    20850.39    162.50 o
  -3  -1   4     1299.22     1414.19     17.32 o
  -2  -1   4       40.98       33.35      5.65 o
  -1  -1   4     1031.21     1003.84     15.82 o
   0  -1   4      379.04      315.88      7.24 o
   1  -1   4    26861.81    27962.86    247.47 o
   2  -1   4      901.95     1242.19     16.40 o
   3  -1   4     1359.69     1552.26     19.66 o
   4  -1   4     3726.08     3963.50     41.32 o
   5  -1   4      469.06      454.20      9.20 o
   6  -1   4     1311.94     1196.98     17.52 o
   7  -1   4     1050.46     1041.47     18.53 o
   8  -1   4      166.72      182.16      9.34 o
   9  -1   4      816.42      853.21     17.71 o
  10  -1   4       34.94       44.37      7.13 o
  11  -1   4      154.03      168.52     10.58 o
  12  -1   4      249.11      255.82     15.88 o
  13  -1   4      111.55      103.65     13.02 o
  14  -1   4      190.50      181.56     16.14 o
 -13   0   4       68.33       69.20     18.91 o
 -12   0   4       25.99        9.58     19.78 o
 -11   0   4      286.62      284.65     23.21 o
 -10   0   4      183.52      157.00     20.64 o
  -9   0   4      882.94      878.29     18.90 o
  -8   0   4      296.48      304.80     10.51 o
  -7   0   4      161.70      155.43      8.80 o
  -6   0   4     1242.04     1116.21     20.29 o
  -5   0   4     1893.27     1923.94     22.77 o
  -4   0   4      720.62      701.22     17.91 o
  -3   0   4     1380.89     1425.21     15.38 o
  -2   0   4      962.74      962.14     15.38 o
  -1   0   4      794.93      715.43     13.27 o
   0   0   4      664.49      903.24     16.53 o
   1   0   4     2938.80     2914.94     42.13 o
   2   0   4     2355.83     2709.95     37.63 o
   3   0   4      180.18      144.20      7.00 o
   4   0   4     3653.52     3827.78     39.16 o
   5   0   4       68.97       43.66      3.22 o
   6   0   4     1377.41     1491.02     21.55 o
   7   0   4     1628.12     1537.57     33.68 o
   8   0   4     1172.07     1190.83     18.94 o
   9   0   4      200.43      230.34     10.29 o
  10   0   4      886.74      895.90     20.89 o
  11   0   4       16.72       14.10      7.29 o
  12   0   4      244.26      261.39     19.78 o
  13   0   4      236.19      263.71     42.13 o
  14   0   4        2.45        0.38      9.06 o
 -13   1   4       34.94       31.52     12.14 o
 -12   1   4      100.41      101.56     13.49 o
 -11   1   4        5.99        0.03      7.82 o
 -10   1   4      549.54      533.40     22.36 o
  -9   1   4       17.99        8.27      5.73 o
  -8   1   4      448.69      461.64     19.21 o
  -7   1   4     2490.72     2331.63     33.65 o
  -6   1   4       13.43        3.39      4.40 o
  -5   1   4      101.02       80.13      4.51 o
  -4   1   4      135.20      117.62     11.10 o
  -3   1   4     2002.68     2142.49     23.56 o
  -2   1   4     3997.23     4060.03     64.37 o
  -1   1   4        1.54        1.86      8.48 o
   0   1   4     2976.17     3049.45     46.40 o
   1   1   4    24325.02    25617.29    317.76 o
   2   1   4     3762.77     4136.52     60.19 o
   3   1   4      731.91      839.82     10.95 o
   4   1   4      937.84     1061.28     15.21 o
   5   1   4     1919.43     1984.07     22.71 o
   6   1   4      561.97      522.32     11.06 o
   7   1   4      434.99      500.45     15.56 o
   8   1   4     1843.22     1861.98     24.56 o
   9   1   4      519.21      521.37     13.28 o
  10   1   4      418.49      413.94     14.58 o
  11   1   4      494.69      525.93     24.07 o
  12   1   4       25.53       26.60      8.85 o
  13   1   4      396.79      378.07     22.36 o
  14   1   4      130.21      155.43     14.31 o
  15   1   4      164.18      165.56     15.88 o
 -12   2   4        1.35        0.01     11.18 o
 -11   2   4       74.20       77.82     12.14 o
 -10   2   4       20.79       19.96      9.23 o
  -9   2   4       63.31       55.87     10.35 o
  -8   2   4      240.15      238.14     11.23 o
  -7   2   4      291.63      283.29     11.93 o
  -6   2   4     2437.26     2493.04     32.44 o
  -5   2   4      200.60      184.82     11.34 o
  -4   2   4     2541.22     2477.28     30.02 o
  -3   2   4       31.85       37.46      7.32 o
  -2   2   4       48.73       39.73      2.29 o
  -1   2   4     4823.65     4597.02     40.86 o
   0   2   4    13459.37    14520.18    169.63 o
   1   2   4    35932.49    39250.17    469.94 o
   2   2   4    27343.33    27940.12    409.28 o
   3   2   4      100.56       96.28      2.86 o
   4   2   4      754.63      764.71     12.22 o
   5   2   4     1524.55     1539.40     18.08 o
   6   2   4     1986.33     2144.77     32.76 o
   7   2   4      334.99      268.33     15.66 o
   8   2   4      854.69      928.54     14.82 o
   9   2   4     1243.84     1184.28     19.40 o
  10   2   4        1.75        5.26      5.98 o
  11   2   4       14.73       24.17      7.73 o
  12   2   4      289.24      280.66     15.59 o
  13   2   4        1.44        0.03      7.51 o
  14   2   4      111.20      118.56     18.06 o
  15   2   4      188.90      207.92     17.17 o
 -12   3   4        7.83        0.06      9.48 o
 -11   3   4       62.29       66.33     12.14 o
 -10   3   4      467.33      473.74     19.14 o
  -9   3   4        4.78        0.01      5.07 o
  -8   3   4      292.10      291.00     12.27 o
  -7   3   4      395.49      411.90     13.20 o
  -6   3   4       71.90       72.53      6.08 o
  -5   3   4     1389.28     1334.04     23.60 o
  -4   3   4      451.23      514.52     18.43 o
  -3   3   4     3227.06     3034.39     39.22 o
  -2   3   4     2004.94     1988.13     22.71 o
  -1   3   4      843.96      800.58     18.88 o
   0   3   4      263.25      260.74     14.44 o
   1   3   4     1564.60     1660.57     74.92 o
   2   3   4    15525.74    16598.07    128.40 o
   3   3   4     3199.31     3182.26     40.55 o
   4   3   4     6364.17     6456.75     68.13 o
   5   3   4     1948.70     1997.84     21.40 o
   6   3   4      408.53      362.14      7.28 o
   7   3   4     3045.61     2999.03     34.01 o
   8   3   4     1111.73     1158.79     17.12 o
   9   3   4      345.14      389.56      8.97 o
  10   3   4     1163.88     1163.82     32.67 o
  11   3   4      703.57      623.13     20.25 o
  12   3   4      127.33      114.27     11.45 o
  13   3   4      942.67      982.02     30.09 o
  14   3   4       38.51       46.57     23.21 o
  15   3   4      234.22      245.52     18.12 o
 -11   4   4       32.92       22.10     18.06 o
 -10   4   4       35.10       35.92     13.04 o
  -9   4   4      108.88      123.37     11.35 o
  -8   4   4       12.30       11.94      6.17 o
  -7   4   4      175.67      173.41      9.45 o
  -6   4   4       82.31       82.45      7.24 o
  -5   4   4       20.08        5.61      4.90 o
  -4   4   4        2.44       10.41      3.91 o
  -3   4   4      569.82      563.20     13.98 o
  -2   4   4     2945.75     2727.16     28.93 o
  -1   4   4     1011.79      959.76     18.88 o
   0   4   4     5395.42     5369.03     65.13 o
   1   4   4     7418.39     7334.63     59.08 o
   2   4   4     1326.68     1541.55     14.19 o
   3   4   4     5591.25     5756.51     63.14 o
   4   4   4     1798.34     1786.42     19.08 o
   5   4   4     2967.21     3169.59     44.01 o
   6   4   4     3993.91     4169.93     43.65 o
   7   4   4      682.51      795.92     13.96 o
   8   4   4     3008.11     3202.01     38.20 o
   9   4   4      104.37       97.05      6.81 o
  10   4   4       64.96       68.68     11.90 o
  11   4   4     1173.83     1181.31     26.78 o
  12   4   4      451.05      448.35     28.37 o
  13   4   4      731.61      735.20     24.38 o
  14   4   4      442.57      456.85     20.64 o
  15   4   4        0.34        0.02      7.69 o
  16   4   4      228.65      225.28     18.45 o
 -10   5   4       34.28       36.43      8.48 o
  -9   5   4      295.33      284.83     13.87 o
  -8   5   4      493.30      468.02     15.96 o
  -7   5   4      136.09      152.79     12.66 o
  -6   5   4      930.86      958.04     24.56 o
  -5   5   4       69.30       60.17      6.17 o
  -4   5   4       26.50       19.27      4.90 o
  -3   5   4       58.91       41.54      5.00 o
  -2   5   4        1.21        1.39      3.72 o
  -1   5   4     1566.37     1458.06     23.12 o
   0   5   4     7328.30     7735.07     71.38 o
   1   5   4     1069.81     1023.86     13.08 o
   2   5   4     3981.33     3684.68     43.65 o
   3   5   4      500.95      492.74     10.48 o
   4   5   4     1096.71     1128.92     14.82 o
   5   5   4     7612.07     7998.67     77.25 o
   6   5   4      116.17      108.13     11.35 o
   7   5   4     6118.42     6126.66     60.60 o
   8   5   4       40.53       40.26      3.72 o
   9   5   4     2423.95     2345.57     38.69 o
  10   5   4      495.70      487.46     14.99 o
  11   5   4        2.24        2.26      5.17 o
  12   5   4      791.61      785.91     24.63 o
  13   5   4        6.06        4.79      8.59 o
  14   5   4      141.04      112.93     12.73 o
  15   5   4       46.34       50.29     11.45 o
  16   5   4        0.52        0.08      8.85 o
 -10   6   4       23.77       34.96     12.73 o
  -9   6   4       45.32       48.67      8.84 o
  -8   6   4      264.26      295.03     15.29 o
  -7   6   4      418.14      419.41     15.31 o
  -6   6   4      155.00      157.96     10.56 o
  -5   6   4     1197.39     1193.73     22.00 o
  -4   6   4        7.89       11.14      4.21 o
  -3   6   4      729.56      658.82     21.13 o
  -2   6   4     1342.52     1248.46     20.09 o
  -1   6   4      352.20      329.82      9.96 o
   0   6   4      552.32      431.05     10.22 o
   1   6   4     1119.66     1192.69     17.38 o
   2   6   4    10714.00    11153.91    108.13 o
   3   6   4     4872.38     4692.65     57.20 o
   4   6   4      715.36      761.94     12.71 o
   5   6   4     1921.08     1714.02     20.89 o
   6   6   4     3288.22     3291.53     46.49 o
   7   6   4      625.54      595.39     11.31 o
   8   6   4     2375.00     2292.70     37.46 o
   9   6   4      111.56      121.39      8.51 o
  10   6   4      497.04      471.79     16.11 o
  11   6   4      133.93      135.10     10.75 o
  12   6   4       26.97       13.60      6.38 o
  13   6   4      456.42      465.21     15.64 o
  14   6   4        0.09        0.00      6.38 o
  15   6   4      343.63      338.82     18.45 o
  16   6   4       89.27       82.86     15.48 o
  -9   7   4       31.77       37.48     16.34 o
  -8   7   4        7.32        0.00     20.64 o
  -7   7   4      194.16      211.36     12.35 o
  -6   7   4       14.98        0.53      6.72 o
  -5   7   4      116.97      136.63     13.33 o
  -4   7   4       52.62       39.04      7.44 o
  -3   7   4       37.62       32.61      6.38 o
  -2   7   4     1340.70     1324.56     25.26 o
  -1   7   4     1197.84     1209.35     20.09 o
   0   7   4        2.08        4.59      4.21 o
   1   7   4     5196.72     5648.54     59.44 o
   2   7   4     2335.28     2494.13     35.68 o
   3   7   4     3698.26     3888.99     44.46 o
   4   7   4      254.21      216.64      9.72 o
   5   7   4      284.44      361.41     14.95 o
   6   7   4      415.14      347.44      9.03 o
   7   7   4      191.71      184.66      6.38 o
   8   7   4       38.82       33.30      6.08 o
   9   7   4      550.55      548.62     19.78 o
  10   7   4       44.66       58.65     10.31 o
  11   7   4      505.91      501.33     18.58 o
  12   7   4      199.41      207.35     13.76 o
  13   7   4        2.82        0.08      5.96 o
  14   7   4      348.91      350.94     14.82 o
  15   7   4        4.53        1.86      7.44 o
  16   7   4       45.99       47.89     11.72 o
  -8   8   4       51.95       50.57     13.99 o
  -7   8   4       13.24       11.87     11.45 o
  -6   8   4      963.84      897.74     56.75 o
  -5   8   4       26.90       15.79     10.75 o
  -4   8   4      531.98      538.21     16.08 o
  -3   8   4      140.27      122.08      7.81 o
  -2   8   4        8.09        3.69      6.73 o
  -1   8   4      733.62      742.53     17.77 o
   0   8   4     1796.99     1781.48     36.22 o
   1   8   4        2.94        1.92      3.72 o
   2   8   4     3302.81     3288.98     38.98 o
   3   8   4      168.00      158.09      6.81 o
   4   8   4     4509.00     4660.20     49.34 o
   5   8   4     1471.43     1473.87     21.75 o
   6   8   4       40.42       44.08      4.76 o
   7   8   4      613.06      511.22     10.56 o
   8   8   4       25.55       20.55      5.37 o
   9   8   4      187.84      166.48     10.28 o
  10   8   4      545.83      554.59     18.58 o
  11   8   4       89.70       66.33      9.06 o
  12   8   4       83.93      113.73     12.04 o
  13   8   4       90.63      103.97     11.13 o
  14   8   4       72.42       74.59     14.48 o
  15   8   4      215.28      233.56     18.27 o
  16   8   4        0.73        0.03      7.86 o
  -7   9   4      196.41      205.79     18.58 o
  -6   9   4       14.90       12.93     11.98 o
  -5   9   4      319.40      296.41     19.38 o
  -4   9   4        1.48        2.99      9.50 o
  -3   9   4       14.07       19.47     10.75 o
  -2   9   4      573.40      555.36     23.21 o
  -1   9   4        2.09        0.28      9.16 o
   0   9   4      387.15      400.14     12.21 o
   1   9   4      130.94      140.95      7.68 o
   2   9   4      736.30      748.95     16.73 o
   3   9   4     2041.33     2100.31     28.11 o
   4   9   4        7.17        3.30      4.97 o
   5   9   4     2041.73     2049.40     28.01 o
   6   9   4      651.59      646.37     20.33 o
   7   9   4       27.39       25.20     13.76 o
   8   9   4      915.31      949.10     23.21 o
   9   9   4       11.28       19.35      6.61 o
  10   9   4      607.16      578.84     19.00 o
  11   9   4      370.81      338.19     14.87 o
  12   9   4        9.50        0.33      6.61 o
  13   9   4      446.00      456.06     19.82 o
  14   9   4      156.84      165.32     13.99 o
  15   9   4       12.61        2.98      6.99 o
  16   9   4       77.42       73.32     12.35 o
  -6  10   4       55.32       73.08     19.78 o
  -5  10   4        9.67        0.08     12.04 o
  -4  10   4      370.13      397.12     22.72 o
  -3  10   4       49.55       19.07     10.75 o
  -2  10   4       80.10       72.82     11.13 o
  -1  10   4      525.03      538.38     23.01 o
   0  10   4      106.24      100.53     11.50 o
   1  10   4      644.73      619.78     21.04 o
   2  10   4      111.46      118.28      7.68 o
   3  10   4       14.53        9.89      4.76 o
   4  10   4     1100.16     1062.81     19.26 o
   5  10   4      699.34      728.52     16.99 o
   6  10   4     1483.40     1518.44     22.56 o
   7  10   4      597.24      606.67     17.76 o
   8  10   4       21.63       21.60     10.31 o
   9  10   4      512.94      483.89     17.35 o
  10  10   4       32.95       33.50      7.00 o
  11  10   4      496.19      490.10     28.37 o
  12  10   4      568.37      536.05     20.57 o
  13  10   4       39.16       41.87     10.31 o
  14  10   4      359.56      379.99     19.00 o
  15  10   4        2.35        0.00      7.51 o
  -5  11   4       64.74       91.04     17.19 o
  -4  11   4       37.84       38.29     12.38 o
  -3  11   4        0.47        0.32      8.59 o
  -2  11   4        4.87        0.38      9.50 o
  -1  11   4      265.49      244.30     48.15 o
   0  11   4      315.97      313.66     18.58 o
   1  11   4      373.33      354.76     18.58 o
   2  11   4      774.11      707.14     23.50 o
   3  11   4      246.25      238.43     14.44 o
   4  11   4       59.22       61.95     10.31 o
   5  11   4      543.04      514.45     13.83 o
   6  11   4      591.34      600.53     15.36 o
   7  11   4      640.54      640.46     19.00 o
   8  11   4      423.85      425.81     16.51 o
   9  11   4      572.79      557.93     19.00 o
  10  11   4      636.98      629.27     20.25 o
  11  11   4       41.78       45.83      8.59 o
  12  11   4      190.39      199.23     13.99 o
  13  11   4       33.93       25.62      8.59 o
  14  11   4      201.13      186.20     14.87 o
  15  11   4       88.81      111.31     13.99 o
  -4  12   4       69.09       76.75     14.87 o
  -3  12   4        1.68        0.01     10.28 o
  -2  12   4      130.61      151.58     30.95 o
  -1  12   4      225.63      259.44     18.58 o
   0  12   4       74.75       79.18     14.61 o
   1  12   4      599.44      639.59     53.31 o
   2  12   4       17.17        4.56      9.06 o
   3  12   4      210.11      213.59     15.67 o
   4  12   4        2.82        0.22      7.83 o
   5  12   4      116.65      125.62     12.04 o
   6  12   4        4.74        3.80      6.61 o
   7  12   4        5.74        4.83     10.31 o
   8  12   4       39.13       34.02     12.90 o
   9  12   4        9.47        0.37      5.72 o
  10  12   4       76.91       69.04      9.50 o
  11  12   4      630.86      578.29     20.64 o
  12  12   4        6.02        3.08      7.00 o
  13  12   4      282.93      267.07     16.51 o
  14  12   4       17.45       11.86      9.50 o
  15  12   4       61.74       50.44     11.45 o
  -3  13   4       36.95       46.50     13.63 o
  -2  13   4       14.08       15.80     11.13 o
  -1  13   4      345.14      391.07     21.89 o
   0  13   4        9.30       11.09     11.50 o
   1  13   4      165.87      156.37     15.26 o
   2  13   4      118.70      127.54     17.19 o
   3  13   4      195.79      191.48     21.49 o
   4  13   4      697.21      677.26     23.95 o
   5  13   4       54.48       63.69     10.75 o
   6  13   4     1088.02     1073.62     46.43 o
   7  13   4      122.90      106.12     20.64 o
   8  13   4       19.22        1.67     12.04 o
   9  13   4      134.65      107.56     18.91 o
  10  13   4       37.40       39.20     15.48 o
  11  13   4        7.82       19.94      8.60 o
  12  13   4      183.16      170.27     13.99 o
  13  13   4       39.40       28.63      9.50 o
  14  13   4       45.92       47.74     12.90 o
  -1  14   4       33.24       35.79     13.21 o
   0  14   4       68.72       78.69     14.87 o
   1  14   4        3.52        0.00     10.28 o
   2  14   4       86.38       95.85     13.63 o
   3  14   4       68.36       66.51     11.98 o
   4  14   4       33.36       38.11     17.19 o
   5  14   4      160.74      184.38     14.31 o
   6  14   4       94.86       83.29     18.91 o
   7  14   4      153.95      172.77     24.07 o
   8  14   4       42.38       56.48     18.91 o
   9  14   4       63.87       59.05     18.91 o
  10  14   4      212.72      242.86     27.51 o
  11  14   4        0.43        0.04     13.76 o
  12  14   4       97.61       59.51     18.91 o
  13  14   4       32.41       19.25     17.19 o
   1  15   4       81.03       86.37     14.44 o
   2  15   4        9.49        0.09      9.86 o
   3  15   4       12.82        4.78     10.28 o
   4  15   4       51.05       65.77     12.38 o
   5  15   4        5.53       11.22     15.48 o
   6  15   4       33.16       63.70     18.91 o
   7  15   4        0.82        3.65     15.48 o
   8  15   4       92.89      102.90     22.36 o
   9  15   4      103.78      132.15     24.07 o
  10  15   4        3.58        0.01     13.76 o
  11  15   4      241.38      255.97     29.24 o
  12  15   4       11.90        1.84     15.48 o
   4  16   4       62.64       65.11     12.38 o
   5  16   4       21.57       45.27     20.64 o
   6  16   4       94.20      105.75     24.07 o
   7  16   4      271.19      257.22     30.95 o
   8  16   4       21.35       32.65     17.19 o
   9  16   4       37.46       14.93     17.19 o
  10  16   4       16.09       40.28     20.64 o
  -9 -14   5       73.65       80.12     22.36 o
  -8 -14   5       12.46        0.01     13.76 o
  -7 -14   5        3.78        0.07     15.48 o
  -6 -14   5        6.95        5.55     15.48 o
  -5 -14   5      336.27      317.06     32.67 o
  -4 -14   5       85.76      109.41     22.36 o
  -3 -14   5       56.95       61.12     11.98 o
  -2 -14   5      163.64      190.47     17.35 o
  -1 -14   5        7.18        0.01     22.36 o
   0 -14   5       36.95       31.80     12.73 o
 -10 -13   5        1.32        0.01     13.76 o
  -9 -13   5      158.20      164.65     25.79 o
  -8 -13   5       40.10       31.03     17.19 o
  -7 -13   5      164.96      185.98     25.79 o
  -6 -13   5      108.60      160.25     25.79 o
  -5 -13   5       93.69       92.05     20.64 o
  -4 -13   5       10.13       45.82     17.19 o
  -3 -13   5       62.66       66.04     11.98 o
  -2 -13   5       10.68        0.00      8.51 o
  -1 -13   5       11.08       19.58     10.28 o
   0 -13   5        1.61        4.76      9.73 o
   1 -13   5       35.88       47.32     11.98 o
   2 -13   5       72.69       63.20     13.94 o
 -11 -12   5        4.92        1.35     15.48 o
 -10 -12   5      163.03      176.42     25.79 o
  -9 -12   5       17.31       21.04     15.48 o
  -8 -12   5      316.06      316.97     29.24 o
  -7 -12   5       23.68       36.41     17.19 o
  -6 -12   5      149.55      181.92     24.07 o
  -5 -12   5        2.74        0.98     12.04 o
  -4 -12   5       68.68       69.96     10.75 o
  -3 -12   5       80.49       76.48     11.98 o
  -2 -12   5        7.36        0.03      8.51 o
  -1 -12   5       76.33       84.51     12.73 o
   0 -12   5       72.23       85.31     12.73 o
   1 -12   5       10.20       12.47      9.50 o
   2 -12   5       35.80       30.11     10.75 o
   3 -12   5       89.30       89.90     15.48 o
   4 -12   5       19.88        3.37     11.50 o
 -12 -11   5       23.94       24.34     17.19 o
 -11 -11   5        0.32        0.04     13.76 o
 -10 -11   5       48.38       52.28     18.91 o
  -9 -11   5        8.09        4.38     13.76 o
  -8 -11   5        0.18        0.03     12.04 o
  -7 -11   5      182.43      165.20     22.36 o
  -6 -11   5        0.12        0.35     12.04 o
  -5 -11   5      446.71      443.09     30.95 o
  -4 -11   5      481.48      478.09     20.64 o
  -3 -11   5       12.62        4.23      8.51 o
  -2 -11   5      856.73      814.48     46.43 o
  -1 -11   5       26.37       18.49      9.06 o
   0 -11   5       85.70       82.59     11.50 o
   1 -11   5       64.14       57.76     31.82 o
   2 -11   5        0.29        2.22     14.61 o
   3 -11   5       69.28       88.44     13.94 o
   4 -11   5       11.47        0.04      9.73 o
   5 -11   5       33.30       14.61     11.50 o
 -13 -10   5       11.78        0.01     19.78 o
 -12 -10   5       29.94       19.09      9.46 o
 -11 -10   5      234.70      264.83     15.59 o
 -10 -10   5        3.95        0.11     12.04 o
  -9 -10   5      320.26      299.37     27.51 o
  -8 -10   5      131.07      166.14     22.36 o
  -7 -10   5      204.66      197.77     24.07 o
  -6 -10   5      314.82      319.72     25.79 o
  -5 -10   5      146.91      142.24     20.64 o
  -4 -10   5      117.69      118.86     11.13 o
  -3 -10   5      309.49      316.70     16.34 o
  -2 -10   5       42.67       62.30     10.31 o
  -1 -10   5      258.02      230.00     14.44 o
   0 -10   5       84.36       90.14     11.98 o
   1 -10   5      226.82      209.00     16.38 o
   2 -10   5      311.51      304.73     17.60 o
   3 -10   5       20.81        7.76      9.06 o
   4 -10   5       33.91       13.60      9.50 o
   5 -10   5        0.80        0.00      9.50 o
   6 -10   5       36.58       34.29     12.16 o
   7 -10   5      110.96      106.46     15.67 o
 -13  -9   5       87.96       71.46     12.73 o
 -12  -9   5       37.60       31.22      8.85 o
 -11  -9   5        5.90        2.64      7.29 o
 -10  -9   5       64.45       79.90     10.15 o
  -9  -9   5        4.96        0.06      6.16 o
  -8  -9   5      707.32      697.03     24.07 o
  -7  -9   5       72.17       63.11     15.48 o
  -6  -9   5      180.70      173.20     18.91 o
  -5  -9   5      479.02      467.63     16.51 o
  -4  -9   5       99.70      102.59      8.85 o
  -3  -9   5      877.83      870.47     22.72 o
  -2  -9   5      135.60      131.42     23.21 o
  -1  -9   5      390.47      376.10     15.67 o
   0  -9   5      707.36      728.84     23.50 o
   1  -9   5       41.90       35.55      8.26 o
   2  -9   5      317.80      276.77     16.38 o
   3  -9   5      588.22      606.72     23.50 o
   4  -9   5       41.85       17.42      9.50 o
   5  -9   5      127.55      117.37     13.94 o
   6  -9   5       40.74       25.76     12.90 o
   7  -9   5       41.90       30.21     12.04 o
   8  -9   5      165.78      204.79     22.36 o
 -13  -8   5        0.22        0.00      7.83 o
 -12  -8   5       41.19       27.99      9.86 o
 -11  -8   5       54.73       42.58     21.49 o
 -10  -8   5      108.01       93.78     13.76 o
  -9  -8   5      339.65      379.35     16.86 o
  -8  -8   5       11.97        8.80      7.00 o
  -7  -8   5       62.21       67.20      7.29 o
  -6  -8   5      248.42      231.96     11.72 o
  -5  -8   5       71.05       85.84     20.64 o
  -4  -8   5     1423.09     1419.91     28.09 o
  -3  -8   5        4.39        3.67      5.37 o
  -2  -8   5      714.02      711.28     19.00 o
  -1  -8   5      480.53      458.17     16.89 o
   0  -8   5       18.07       26.06      7.29 o
   1  -8   5       58.74       47.82      7.83 o
   2  -8   5      297.56      282.78     14.87 o
   3  -8   5      741.09      755.86     23.95 o
   4  -8   5      521.83      491.74     49.01 o
   5  -8   5      163.54      151.21     14.44 o
   6  -8   5       49.52       68.38     15.48 o
   7  -8   5      135.48      103.37     14.44 o
   8  -8   5       94.68      127.68     29.24 o
   9  -8   5       84.22       82.89     13.94 o
 -14  -7   5       11.56        7.12      8.63 o
 -13  -7   5       84.06       87.29     10.38 o
 -12  -7   5        9.19       23.07     11.18 o
 -11  -7   5      217.99      203.51     20.64 o
 -10  -7   5      125.09      122.29     12.38 o
  -9  -7   5       83.34       80.94      9.86 o
  -8  -7   5      546.26      500.57     17.19 o
  -7  -7   5        0.04        0.32      4.42 o
  -6  -7   5      619.01      586.77     32.67 o
  -5  -7   5      656.77      651.75     12.16 o
  -4  -7   5     1513.20     1627.25     32.22 o
  -3  -7   5     3434.83     3530.82     38.88 o
  -2  -7   5      556.10      530.67     16.11 o
  -1  -7   5      916.83      919.67     22.28 o
   0  -7   5      198.69      181.95     10.75 o
   1  -7   5      427.19      397.47     15.67 o
   2  -7   5     1579.93     1544.35     36.97 o
   3  -7   5       89.08      116.66     16.34 o
   4  -7   5      682.98      637.11     23.21 o
   5  -7   5      191.78      233.79     22.36 o
   6  -7   5      289.31      211.49     15.17 o
   7  -7   5      438.59      431.93     42.13 o
   8  -7   5      137.64      121.64     13.94 o
   9  -7   5       49.04       44.05     11.50 o
  10  -7   5       41.76       41.70     13.21 o
 -14  -6   5       14.92        8.99      8.69 o
 -13  -6   5        3.41        5.31      8.64 o
 -12  -6   5      242.69      261.29     16.95 o
 -11  -6   5       66.54       51.55      8.49 o
 -10  -6   5      165.54      166.24     13.63 o
  -9  -6   5       51.38       43.45      8.59 o
  -8  -6   5      419.09      398.73     15.26 o
  -7  -6   5      413.23      417.28     17.19 o
  -6  -6   5      108.18      110.95      7.13 o
  -5  -6   5     1086.84     1074.02     15.26 o
  -4  -6   5      223.59      229.07      8.17 o
  -3  -6   5      173.03      159.37      6.24 o
  -2  -6   5     1142.65     1170.58     17.25 o
  -1  -6   5     1430.47     1516.72     20.16 o
   0  -6   5     1980.49     1907.20     79.97 o
   1  -6   5      962.34     1009.51     29.24 o
   2  -6   5        3.28        0.84      5.37 o
   3  -6   5     1185.47     1076.97     26.67 o
   4  -6   5       65.65       82.12      8.26 o
   5  -6   5       22.61       20.79      8.26 o
   6  -6   5       74.17       69.53     10.75 o
   7  -6   5        6.92        6.28      9.06 o
   8  -6   5      255.25      250.35     30.09 o
   9  -6   5       46.97       38.37     11.98 o
  10  -6   5       87.04       91.42     14.44 o
  11  -6   5       72.78       73.57     13.94 o
 -14  -5   5       34.63       50.10     13.27 o
 -13  -5   5        1.63        0.00      5.69 o
 -12  -5   5      243.33      246.47     13.68 o
 -11  -5   5      489.10      461.62     17.05 o
 -10  -5   5     1403.15     1267.84     52.45 o
  -9  -5   5      609.17      702.35     21.48 o
  -8  -5   5      152.80      163.10      9.86 o
  -7  -5   5      729.83      739.95     21.89 o
  -6  -5   5     1698.82     1602.76     20.46 o
  -5  -5   5       53.75       56.48      5.99 o
  -4  -5   5     3097.24     2963.97     35.68 o
  -3  -5   5     2277.54     2273.80     27.20 o
  -2  -5   5      631.83      614.29     14.09 o
  -1  -5   5      855.95      871.58     16.89 o
   0  -5   5       62.38       53.08      5.16 o
   1  -5   5       11.67        0.31      4.13 o
   2  -5   5       81.22       63.09      7.73 o
   3  -5   5      957.82      927.83     23.01 o
   4  -5   5      928.22      932.14     21.78 o
   5  -5   5      115.95      119.26     11.50 o
   6  -5   5       23.47       22.81      8.26 o
   7  -5   5       92.32      111.51     10.75 o
   8  -5   5      104.25       93.90     13.76 o
   9  -5   5      331.54      336.93     19.34 o
  10  -5   5      250.39      236.09     17.35 o
  11  -5   5       54.96       57.16     12.38 o
 -14  -4   5       16.99       22.01     11.94 o
 -13  -4   5       52.35       43.30     11.72 o
 -12  -4   5        1.79        0.00      6.88 o
 -11  -4   5      314.91      300.43     14.82 o
 -10  -4   5      266.54      278.25     16.50 o
  -9  -4   5     1370.08     1346.18     25.14 o
  -8  -4   5      969.56      898.02     25.19 o
  -7  -4   5      289.35      265.20     13.99 o
  -6  -4   5       51.06       48.26      4.45 o
  -5  -4   5        1.72        0.85      3.22 o
  -4  -4   5        2.26        9.13      3.22 o
  -3  -4   5     3553.03     3320.98     44.62 o
  -2  -4   5       74.91       89.29      3.72 o
  -1  -4   5      461.41      443.78     10.99 o
   0  -4   5     6192.35     6429.89     67.81 o
   1  -4   5     6238.85     7021.76    107.05 o
   2  -4   5     4502.86     4595.62     64.96 o
   3  -4   5      865.46      886.76     19.21 o
   4  -4   5      753.16      708.27     12.05 o
   5  -4   5     1283.86     1193.55     38.24 o
   6  -4   5        9.12        2.67      2.89 o
   7  -4   5      252.07      260.13     12.29 o
   8  -4   5      306.87      295.11     16.89 o
   9  -4   5        0.24        0.11     12.04 o
  10  -4   5       40.60       35.08     10.75 o
  11  -4   5        1.45        0.06     12.90 o
  12  -4   5      247.06      225.37     18.58 o
 -13  -3   5        7.90        2.70     24.94 o
 -12  -3   5       67.59       50.54     12.04 o
 -11  -3   5        0.38        0.00     12.90 o
 -10  -3   5      716.63      629.41     20.50 o
  -9  -3   5      772.82      735.55     19.08 o
  -8  -3   5       74.24       68.81     13.00 o
  -7  -3   5     2317.03     2429.52     28.72 o
  -6  -3   5        0.85        2.06      3.84 o
  -5  -3   5     3938.01     3659.70     42.52 o
  -4  -3   5        4.07        0.36      2.64 o
  -3  -3   5      116.10      105.06      5.42 o
  -2  -3   5     2413.99     2542.87     31.09 o
  -1  -3   5      308.82      300.80      8.02 o
   0  -3   5     2502.71     2829.03     33.60 o
   1  -3   5     2150.09     2305.31     23.25 o
   2  -3   5     1345.83     1685.03     28.96 o
   3  -3   5      305.96      288.15     11.38 o
   4  -3   5     1828.55     2062.31     26.29 o
   5  -3   5      244.27      246.04      9.31 o
   6  -3   5      243.70      213.58      7.56 o
   7  -3   5       35.34       35.87      5.17 o
   8  -3   5     1519.83     1533.44     24.88 o
   9  -3   5      281.23      289.41     11.91 o
  10  -3   5       64.50       79.10      8.17 o
  11  -3   5      533.64      568.09     23.13 o
  12  -3   5       26.90       17.03     11.50 o
  13  -3   5      130.19      145.16     25.79 o
 -13  -2   5       13.67        0.09     10.31 o
 -12  -2   5       45.60       47.62     10.40 o
 -11  -2   5       64.81       68.38     15.48 o
 -10  -2   5        0.08        0.01     20.64 o
  -9  -2   5      344.11      387.48     39.55 o
  -8  -2   5        4.34        1.21      4.07 o
  -7  -2   5      507.43      442.57      9.61 o
  -6  -2   5     1485.96     1417.28     20.18 o
  -5  -2   5     9268.82     9992.22     96.05 o
  -4  -2   5     5221.76     4982.40     52.38 o
  -3  -2   5     2401.49     2529.36     28.19 o
  -2  -2   5     2454.92     2321.97     26.57 o
  -1  -2   5      473.20      470.49      8.83 o
   0  -2   5      547.44      501.59      7.81 o
   1  -2   5     1935.38     1764.72     18.96 o
   2  -2   5      748.48      667.37     10.62 o
   3  -2   5       36.07       40.13      3.22 o
   4  -2   5     2359.22     2113.85     25.77 o
   5  -2   5     2829.62     3070.45     42.71 o
   6  -2   5     1259.82     1244.82     18.39 o
   7  -2   5     2464.53     2427.87     31.96 o
   8  -2   5       12.87       16.41      5.21 o
   9  -2   5     1203.08     1160.90     21.63 o
  10  -2   5       67.39       58.32      7.13 o
  11  -2   5        1.43        0.02      5.28 o
  12  -2   5      314.11      338.03     17.17 o
  13  -2   5        0.49        0.03     15.48 o
 -13  -1   5       93.11       94.02     16.34 o
 -12  -1   5       36.52       29.54     10.60 o
 -11  -1   5      113.72      154.25     14.31 o
 -10  -1   5      684.00      673.71     24.38 o
  -9  -1   5        0.60        0.33      7.73 o
  -8  -1   5      837.09      856.13     16.68 o
  -7  -1   5      546.13      493.06     13.98 o
  -6  -1   5       97.65      121.31      5.33 o
  -5  -1   5      158.22      238.51      8.38 o
  -4  -1   5      690.76      729.56     11.63 o
  -3  -1   5     1875.53     1808.30     23.56 o
  -2  -1   5      336.75      344.42      8.24 o
  -1  -1   5       53.61       53.28      4.44 o
   0  -1   5     1098.22     1211.36     15.14 o
   1  -1   5      469.08      542.75      9.35 o
   2  -1   5     3375.08     3373.43     34.23 o
   3  -1   5     3400.06     3347.87     36.49 o
   4  -1   5      319.13      275.33      7.81 o
   5  -1   5      434.47      391.89      9.14 o
   6  -1   5      222.92      209.62      8.01 o
   7  -1   5      444.69      402.70     11.25 o
   8  -1   5      690.38      720.41     15.30 o
   9  -1   5       19.09       14.55      5.00 o
  10  -1   5     1580.50     1543.77     30.73 o
  11  -1   5       28.30       20.23      6.48 o
  12  -1   5      177.87      165.30     14.31 o
  13  -1   5      237.03      224.48     15.88 o
  14  -1   5       30.77       34.05     10.60 o
 -13   0   5       16.09       14.35     10.91 o
 -12   0   5      130.79      114.34     14.82 o
 -11   0   5       39.02       30.64     12.04 o
 -10   0   5      631.84      631.52     23.85 o
  -9   0   5      594.83      605.07     56.75 o
  -8   0   5       17.40       14.49      6.49 o
  -7   0   5      604.00      571.12     18.26 o
  -6   0   5       10.58        5.39      3.35 o
  -5   0   5      995.62      928.59     14.48 o
  -4   0   5     1040.65      984.99     16.51 o
  -3   0   5      208.86      212.30      7.44 o
  -2   0   5     5310.15     5048.65     46.82 o
  -1   0   5        1.47        2.21      1.86 o
   0   0   5     1224.63     1163.43     15.54 o
   1   0   5     6056.25     6001.07     64.98 o
   2   0   5      263.83      361.82      7.83 o
   3   0   5     3675.44     3445.00     37.23 o
   4   0   5     2563.34     2556.04     26.06 o
   5   0   5      554.54      483.76     21.57 o
   6   0   5     1065.64     1382.97     18.72 o
   7   0   5        1.53        4.66      3.62 o
   8   0   5     1033.56     1030.57     17.52 o
   9   0   5      279.82      267.83      9.96 o
  10   0   5      222.53      229.94     10.90 o
  11   0   5      367.73      354.62     13.46 o
  12   0   5        0.29        0.19      6.16 o
  13   0   5      274.26      268.30     22.36 o
  14   0   5      205.17      221.88     19.78 o
 -12   1   5        5.75        0.02     20.64 o
 -11   1   5      201.62      182.00     16.14 o
 -10   1   5        4.02        0.09     17.19 o
  -9   1   5     1387.06     1368.93     31.29 o
  -8   1   5      174.03      156.20      9.96 o
  -7   1   5      135.76      142.19     15.52 o
  -6   1   5     1344.91     1443.79     21.30 o
  -5   1   5      979.60      975.00     22.17 o
  -4   1   5      579.88      510.99     11.87 o
  -3   1   5      232.00      185.98      7.46 o
  -2   1   5      249.23      271.28     10.97 o
  -1   1   5     5979.27     5881.39     53.24 o
   0   1   5     2123.86     2293.01     26.66 o
   1   1   5      330.76      371.29     15.48 o
   2   1   5    11393.00    12459.78    232.15 o
   3   1   5       10.22        4.01      2.43 o
   4   1   5     1909.71     2129.03     21.79 o
   5   1   5     5487.87     5877.51     62.48 o
   6   1   5      375.07      567.50      9.83 o
   7   1   5     1075.20     1086.13     16.08 o
   8   1   5      117.79      117.76      6.45 o
   9   1   5      443.44      415.18     11.41 o
  10   1   5      598.59      632.98     15.50 o
  11   1   5      140.11      146.14     17.19 o
  12   1   5      971.24      899.60     26.01 o
  13   1   5        2.43        0.00      7.51 o
  14   1   5       38.50       35.26     10.15 o
  15   1   5      117.03      130.89     15.26 o
 -12   2   5       15.79       18.12     10.77 o
 -11   2   5       36.94       53.03     12.14 o
 -10   2   5      186.33      210.76     16.14 o
  -9   2   5        1.08        0.27      5.73 o
  -8   2   5       54.85       66.84      7.86 o
  -7   2   5     1096.25     1122.30     20.08 o
  -6   2   5      289.77      283.09      9.96 o
  -5   2   5     2454.61     2389.66     32.90 o
  -4   2   5       64.32       64.25      7.32 o
  -3   2   5     4080.76     3723.51     43.65 o
  -2   2   5     1837.68     1928.77     23.27 o
  -1   2   5     1551.03     1369.48     17.00 o
   0   2   5      267.70      284.02      8.83 o
   1   2   5     7456.04     8093.84     75.66 o
   2   2   5     1857.22     1792.71     57.61 o
   3   2   5       13.65       22.45      5.16 o
   4   2   5      126.25      136.11      3.14 o
   5   2   5     3668.47     3793.94     36.65 o
   6   2   5     1771.82     1581.29     19.88 o
   7   2   5     4274.28     4247.54     43.43 o
   8   2   5     5936.69     6202.37     94.89 o
   9   2   5      161.45      157.21      7.63 o
  10   2   5     1654.87     1633.50     25.39 o
  11   2   5       51.13       28.97      8.26 o
  12   2   5        7.36        1.36      7.29 o
  13   2   5      653.93      690.86     24.38 o
  14   2   5       12.43        0.02      7.73 o
  15   2   5       94.04       96.73     13.02 o
 -11   3   5       10.42        3.04      9.37 o
 -10   3   5       86.01      100.31     13.27 o
  -9   3   5      154.71      148.36     10.51 o
  -8   3   5       20.22        8.52      5.73 o
  -7   3   5       99.41      117.16     10.42 o
  -6   3   5      733.13      710.21     17.31 o
  -5   3   5       10.11       23.51      5.00 o
  -4   3   5     2297.66     2164.76     30.64 o
  -3   3   5      262.08      280.57     10.38 o
  -2   3   5     1184.24     1267.64     35.90 o
  -1   3   5      102.05       59.86      6.99 o
   0   3   5      319.68      345.27     13.21 o
   1   3   5     7069.58     7616.71     68.08 o
   2   3   5     8306.53     9233.90     95.70 o
   3   3   5     4524.42     4739.07     45.87 o
   4   3   5     1457.30     1522.28     19.50 o
   5   3   5      614.64      681.71     14.73 o
   6   3   5     3074.91     3203.81     39.50 o
   7   3   5    10855.43    11513.25     98.15 o
   8   3   5     1217.59     1105.54     15.34 o
   9   3   5     2109.70     2143.11     27.71 o
  10   3   5       66.24       74.89      9.06 o
  11   3   5       26.18       37.28     18.06 o
  12   3   5      131.98      125.15     11.13 o
  13   3   5      125.91      130.29     12.73 o
  14   3   5       37.91       51.30     11.18 o
  15   3   5       17.85       20.86     24.94 o
 -11   4   5       84.44       99.69     15.48 o
 -10   4   5       50.23       53.77      9.02 o
  -9   4   5       21.86       29.86      7.39 o
  -8   4   5      270.19      256.94     18.82 o
  -7   4   5        6.08        7.07      6.08 o
  -6   4   5      465.70      422.15     13.75 o
  -5   4   5      346.06      340.76     11.55 o
  -4   4   5      553.19      525.85     14.64 o
  -3   4   5     1998.57     2072.13     34.10 o
  -2   4   5      437.01      468.58      9.20 o
  -1   4   5     1074.56     1007.39     20.32 o
   0   4   5       21.83       23.30      2.64 o
   1   4   5      270.30      275.77      5.61 o
   2   4   5     5940.57     5559.28     59.24 o
   3   4   5        3.89       12.87      5.77 o
   4   4   5     4417.71     4797.22     49.78 o
   5   4   5     3234.26     3202.89     33.31 o
   6   4   5     1622.92     1856.53     22.97 o
   7   4   5       66.17      145.38      8.51 o
   8   4   5      308.10      271.09      8.59 o
   9   4   5     2668.22     2826.19     29.47 o
  10   4   5     2514.73     2336.75     31.91 o
  11   4   5      217.17      207.18     12.73 o
  12   4   5      611.93      567.75     20.25 o
  13   4   5      650.64      638.56     23.13 o
  14   4   5      101.91      120.56     12.73 o
  15   4   5      206.82      233.17     16.86 o
  16   4   5        0.45        2.91     10.31 o
 -10   5   5        6.31       12.47      7.39 o
  -9   5   5       25.93       12.68      7.39 o
  -8   5   5       41.38       50.69      8.40 o
  -7   5   5       60.68       58.75     10.49 o
  -6   5   5       14.62       17.58      6.48 o
  -5   5   5      604.55      607.76     16.19 o
  -4   5   5        0.39        1.41      5.88 o
  -3   5   5      230.49      245.51      8.49 o
  -2   5   5     1219.89     1100.20     21.11 o
  -1   5   5      357.68      393.51     26.57 o
   0   5   5     4081.77     4439.20     45.12 o
   1   5   5     2124.45     1878.61     27.15 o
   2   5   5       19.10       17.57      2.50 o
   3   5   5     3420.11     3654.38     38.19 o
   4   5   5      370.22      333.92      7.56 o
   5   5   5     6181.92     6671.79     65.77 o
   6   5   5     2991.25     3334.75     36.16 o
   7   5   5     1327.29     1277.96     17.45 o
   8   5   5     4048.23     4153.36     44.81 o
   9   5   5      544.17      563.11     16.38 o
  10   5   5     1725.18     1689.63     29.34 o
  11   5   5      760.56      736.30     18.08 o
  12   5   5       44.45       32.25      6.60 o
  13   5   5     1146.20     1236.30     48.15 o
  14   5   5      216.55      249.00     15.59 o
  15   5   5       10.78        0.07      8.59 o
  16   5   5      214.56      215.48     20.64 o
  -9   6   5      237.78      253.24     22.33 o
  -8   6   5       96.84       89.59      9.96 o
  -7   6   5       85.83       82.68     16.06 o
  -6   6   5      463.51      501.88     15.64 o
  -5   6   5       17.09        9.69      5.57 o
  -4   6   5      498.30      463.30     13.41 o
  -3   6   5      430.39      429.79     13.26 o
  -2   6   5      559.04      522.02     14.45 o
  -1   6   5     4003.76     4060.61     43.35 o
   0   6   5      873.00      941.92     18.18 o
   1   6   5      557.66      445.12     11.58 o
   2   6   5     4194.21     4605.32     84.01 o
   3   6   5      545.19      462.91      9.83 o
   4   6   5      848.32      777.82     12.47 o
   5   6   5     2486.70     2573.61     50.59 o
   6   6   5     1292.53     1298.31     17.65 o
   7   6   5     5852.06     5984.08    112.01 o
   8   6   5        9.61       10.00      2.64 o
   9   6   5     1162.19     1152.38     24.23 o
  10   6   5      291.09      284.82     14.61 o
  11   6   5     1071.53     1047.17     34.39 o
  12   6   5      255.84      241.84     11.25 o
  13   6   5      241.79      247.84     20.72 o
  14   6   5      302.73      314.73     16.86 o
  15   6   5       45.45       38.80     10.15 o
  16   6   5       23.01       17.54     12.04 o
  -9   7   5       54.09       45.33     13.27 o
  -8   7   5        0.32        1.05      7.66 o
  -7   7   5        0.99        0.01      6.48 o
  -6   7   5      125.66      139.45     10.38 o
  -5   7   5      952.47      948.33     21.76 o
  -4   7   5        0.93        0.24      5.36 o
  -3   7   5      952.38      967.31     19.61 o
  -2   7   5       96.48       99.38     10.73 o
  -1   7   5     1002.38     1059.53     18.58 o
   0   7   5     1110.63     1007.04     18.39 o
   1   7   5      557.05      651.05     18.45 o
   2   7   5      520.32      482.90     11.58 o
   3   7   5     1728.20     1759.45     30.40 o
   4   7   5      814.60      900.83     14.71 o
   5   7   5     3220.89     3276.08     37.43 o
   6   7   5      171.19      175.15      9.01 o
   7   7   5       22.75       23.36      3.72 o
   8   7   5       20.58       16.62      4.86 o
   9   7   5      347.53      351.59     12.73 o
  10   7   5     1447.10     1349.93     30.95 o
  11   7   5        1.45        0.16      6.02 o
  12   7   5      670.14      620.20     20.57 o
  13   7   5       73.26       70.86      8.17 o
  14   7   5      117.84      118.44     11.35 o
  15   7   5      157.17      169.52     12.60 o
  16   7   5       17.20       23.32     12.04 o
  -8   8   5      105.56      115.40     16.86 o
  -7   8   5       88.81       92.08     14.31 o
  -6   8   5       66.34       89.25     13.99 o
  -5   8   5      270.67      301.44     13.41 o
  -4   8   5      127.68      158.01     12.95 o
  -3   8   5        9.05        1.33      6.41 o
  -2   8   5      849.87      802.26     18.02 o
  -1   8   5        3.71        7.39      4.56 o
   0   8   5     1638.83     1718.30     25.20 o
   1   8   5      582.84      605.38     14.11 o
   2   8   5       92.20       79.22      8.58 o
   3   8   5     1946.33     1966.17     28.10 o
   4   8   5     1183.11     1178.36     24.65 o
   5   8   5      386.24      401.89     13.11 o
   6   8   5     2964.05     2981.41     35.04 o
   7   8   5      106.21      123.71      6.05 o
   8   8   5      336.15      271.29     11.50 o
   9   8   5      176.76      165.20     10.75 o
  10   8   5      422.24      464.15     16.89 o
  11   8   5     1016.15      958.06     42.13 o
  12   8   5       14.77        7.58      9.46 o
  13   8   5      179.90      186.53     18.91 o
  14   8   5       30.56       36.96      7.13 o
  15   8   5       29.91       37.43      8.47 o
  16   8   5       19.01       11.56      8.26 o
  -7   9   5        3.16        0.02     11.45 o
  -6   9   5       91.95      104.73     15.26 o
  -5   9   5        3.20        0.04     10.31 o
  -4   9   5     1141.95     1132.37     33.02 o
  -3   9   5      412.90      420.15     21.48 o
  -2   9   5      336.27      311.99     15.18 o
  -1   9   5      938.84      973.65     19.33 o
   0   9   5      161.66      153.68      9.11 o
   1   9   5     1577.61     1599.75     25.39 o
   2   9   5     1933.40     1877.71     26.21 o
   3   9   5      895.56      853.16     16.03 o
   4   9   5     1261.22     1256.15     21.11 o
   5   9   5      874.73      902.08     15.93 o
   6   9   5      883.81      961.31     16.51 o
   7   9   5     2318.72     2423.85     30.38 o
   8   9   5       16.13       15.34      6.08 o
   9   9   5      956.41      960.67     23.50 o
  10   9   5       72.37       98.92     21.49 o
  11   9   5       47.74       37.43      7.00 o
  12   9   5       77.78       56.72      9.50 o
  13   9   5        2.69        7.59      7.29 o
  14   9   5      346.80      329.90     18.91 o
  15   9   5       81.05       98.55     10.22 o
  16   9   5       20.64       21.73      9.06 o
  -6  10   5       25.53       18.50     12.73 o
  -5  10   5      153.09      184.17     17.76 o
  -4  10   5       18.83        8.23     14.61 o
  -3  10   5       74.30      106.25     14.44 o
  -2  10   5        0.42        0.07      8.59 o
  -1  10   5      169.35      171.59     14.44 o
   0  10   5     1034.41     1000.71     28.40 o
   1  10   5        9.17       12.17      5.17 o
   2  10   5      105.09       98.15      7.13 o
   3  10   5      150.52      150.26      8.49 o
   4  10   5      132.11      122.36      8.01 o
   5  10   5     1176.14     1142.74     19.74 o
   6  10   5        8.02        7.42      4.24 o
   7  10   5      889.99      869.65     33.54 o
   8  10   5      371.58      336.59     14.44 o
   9  10   5       53.80       50.46      7.83 o
  10  10   5     1359.81     1355.62     28.88 o
  11  10   5       91.18       85.81     10.31 o
  12  10   5      254.87      222.90     14.44 o
  13  10   5      734.57      653.89     44.71 o
  14  10   5       49.71       33.20      9.86 o
  15  10   5       66.30       55.51     11.13 o
  16  10   5       11.03        6.50      7.63 o
  -5  11   5       53.96       45.25     13.99 o
  -4  11   5      111.49      114.39     15.67 o
  -3  11   5        3.09        0.20      9.86 o
  -2  11   5      113.66      130.54     14.87 o
  -1  11   5       24.01        4.25      9.73 o
   0  11   5        3.59        0.01      8.60 o
   1  11   5      582.74      567.28     21.48 o
   2  11   5       47.08       25.28      9.06 o
   3  11   5      186.71      211.23     14.44 o
   4  11   5      127.19      140.12      8.17 o
   5  11   5       26.15       18.31      5.00 o
   6  11   5      543.34      581.25     13.90 o
   7  11   5      474.04      488.13     21.49 o
   8  11   5      225.69      238.42     13.63 o
   9  11   5      115.91      118.82      9.50 o
  10  11   5        0.89        0.07      6.61 o
  11  11   5      407.04      408.78     17.76 o
  12  11   5      243.04      230.69     14.87 o
  13  11   5        0.46        0.01      7.00 o
  14  11   5       98.12      116.40     19.78 o
  15  11   5       49.10       18.30      9.86 o
  -4  12   5       75.51       88.70     15.26 o
  -3  12   5       19.11       20.74     11.13 o
  -2  12   5       23.71        0.14      9.50 o
  -1  12   5       72.19       61.05     12.38 o
   0  12   5       18.71       34.82     11.50 o
   1  12   5      161.25      165.48     28.37 o
   2  12   5      333.00      327.50     18.58 o
   3  12   5        0.71        8.26      8.26 o
   4  12   5      301.42      282.98     16.11 o
   5  12   5       98.06      106.61     10.75 o
   6  12   5      144.22      117.82     18.06 o
   7  12   5      420.72      409.79     16.51 o
   8  12   5        4.90        0.33      5.72 o
   9  12   5      406.35      356.35     15.59 o
  10  12   5       46.27       46.55      9.46 o
  11  12   5      208.54      207.98     14.44 o
  12  12   5      227.54      234.42     14.87 o
  13  12   5       47.26       25.64     12.04 o
  14  12   5      195.54      174.11     14.87 o
  15  12   5      160.52      175.46     20.64 o
  -2  13   5       94.13      104.42     15.67 o
  -1  13   5        4.92       27.95     11.50 o
   0  13   5      283.21      293.60     20.25 o
   1  13   5       18.67        7.21      9.50 o
   2  13   5       30.79       19.84      9.46 o
   3  13   5       90.65      101.20     12.73 o
   4  13   5        3.91        0.81      9.06 o
   5  13   5      190.37      219.02     15.67 o
   6  13   5       33.80       54.41     17.19 o
   7  13   5      514.73      523.95     32.67 o
   8  13   5       52.96       55.95     17.19 o
   9  13   5      162.70      137.95     20.64 o
  10  13   5      247.57      255.23     14.31 o
  11  13   5      196.77      195.71     14.87 o
  12  13   5      122.85      116.56     32.67 o
  13  13   5      364.20      338.66     17.76 o
  14  13   5       16.84        9.37     14.61 o
  -1  14   5        9.99       20.23     12.38 o
   0  14   5       21.09       21.58     15.48 o
   1  14   5      278.06      296.60     19.38 o
   2  14   5       59.25       79.33     13.21 o
   3  14   5      123.62      133.72     15.48 o
   4  14   5      184.98      194.94     25.79 o
   5  14   5        0.68        0.03     10.31 o
   6  14   5      430.17      382.54     30.95 o
   7  14   5      327.75      377.98     30.95 o
   8  14   5      189.62      188.54     24.07 o
   9  14   5       52.94       78.86     18.91 o
  10  14   5        6.21       25.05     15.48 o
  11  14   5       65.45       67.07     18.91 o
  12  14   5       15.89       10.98     15.48 o
  13  14   5        0.46        0.11     11.18 o
   1  15   5        0.67        7.85     11.50 o
   2  15   5       44.47       46.88     12.38 o
   3  15   5       17.54        4.98     10.28 o
   4  15   5       38.78       39.64     11.13 o
   5  15   5       87.69       77.75     20.64 o
   6  15   5       27.58       43.71     17.19 o
   7  15   5      214.80      225.81     27.51 o
   8  15   5      153.36      197.75     25.79 o
   9  15   5      108.05      127.46     22.36 o
  10  15   5      148.13      148.37     24.07 o
  11  15   5       23.05       11.62     15.48 o
  12  15   5      105.72      107.17     22.36 o
   4  16   5        0.25        0.01     10.28 o
   5  16   5       45.92       82.05     22.36 o
   6  16   5       19.67       16.70     17.19 o
   7  16   5       48.84       53.08     18.91 o
   8  16   5      178.99      230.57     29.24 o
   9  16   5       13.15        5.26     15.48 o
  10  16   5      101.20      103.18     22.36 o
  -8 -14   6       59.99       81.69     22.36 o
  -7 -14   6        2.17        0.13     13.76 o
  -6 -14   6        5.48       26.13     17.19 o
  -5 -14   6        9.36       30.25     17.19 o
  -4 -14   6      100.43       99.47     22.36 o
  -3 -14   6       22.49        8.08     15.48 o
  -2 -14   6        5.14        0.00     10.28 o
  -1 -14   6       44.75       40.56     12.73 o
 -10 -13   6       28.20       26.13     18.91 o
  -9 -13   6       13.12       24.17     17.19 o
  -8 -13   6        3.39        7.17     15.48 o
  -7 -13   6       55.89       52.23     18.91 o
  -6 -13   6       28.46       24.32     17.19 o
  -5 -13   6      310.86      306.83     29.24 o
  -4 -13   6      115.92      114.48     22.36 o
  -3 -13   6      122.32      149.51     17.19 o
  -2 -13   6      149.17      151.27     14.87 o
  -1 -13   6       14.19        4.95      9.50 o
   0 -13   6       62.39       50.33     12.73 o
   1 -13   6        0.22        8.93     18.91 o
 -11 -12   6       20.00       10.23     18.91 o
 -10 -12   6        1.02        0.02     15.48 o
  -9 -12   6       61.18       47.29     18.91 o
  -8 -12   6        0.58        2.98     13.76 o
  -7 -12   6      188.67      173.92     24.07 o
  -6 -12   6      138.18      177.31     22.36 o
  -5 -12   6        5.82       12.22     13.76 o
  -4 -12   6       16.56        5.77     13.76 o
  -3 -12   6      190.97      177.83     14.87 o
  -2 -12   6       20.25        8.77      9.06 o
  -1 -12   6      158.91      141.63     35.25 o
   0 -12   6        0.24        4.71     16.34 o
   1 -12   6       34.70       46.63     10.95 o
   2 -12   6        3.05        9.54      9.73 o
   3 -12   6       21.35       14.29     10.95 o
 -12 -11   6       14.41        0.02     17.19 o
 -11 -11   6       26.35       18.93     17.19 o
 -10 -11   6       20.32        2.61     15.48 o
  -9 -11   6       50.39       57.59     18.91 o
  -8 -11   6      245.33      226.46     25.79 o
  -7 -11   6       65.94       48.88     15.48 o
  -6 -11   6       43.45       36.69     15.48 o
  -5 -11   6        0.27        0.15     12.04 o
  -4 -11   6      447.29      522.51     30.09 o
  -3 -11   6      294.43      306.16     24.07 o
  -2 -11   6        9.19       16.16      9.06 o
  -1 -11   6      469.39      488.44     21.04 o
   0 -11   6       22.40       16.82     18.91 o
   1 -11   6        7.71        6.56      8.51 o
   2 -11   6      276.76      297.26     24.94 o
   3 -11   6       64.96       60.18     11.50 o
   4 -11   6       29.31       18.24     16.34 o
   5 -11   6       45.70       68.96     13.94 o
 -12 -10   6       47.87       27.32     17.19 o
 -11 -10   6        0.34        0.06     13.76 o
 -10 -10   6      131.41      137.86     24.07 o
  -9 -10   6        2.35        0.14     13.76 o
  -8 -10   6      329.74      279.63     27.51 o
  -7 -10   6      142.12      162.01     20.64 o
  -6 -10   6       78.48       65.52     15.48 o
  -5 -10   6      461.75      432.86     29.24 o
  -4 -10   6      175.18      184.10     24.07 o
  -3 -10   6       84.39      110.18     10.75 o
  -2 -10   6      412.39      390.69     34.39 o
  -1 -10   6       20.71        7.50     10.31 o
   0 -10   6      375.21      387.18     24.07 o
   1 -10   6        9.44       10.92     10.31 o
   2 -10   6       14.08       12.40      8.51 o
   3 -10   6      226.19      233.26     16.89 o
   4 -10   6       15.66       13.14      9.73 o
   5 -10   6       88.02       77.84     23.21 o
   6 -10   6       19.38       28.89     11.50 o
 -13  -9   6        5.20        3.75     10.15 o
 -12  -9   6       82.73       94.26     12.73 o
 -11  -9   6      206.37      216.78     15.59 o
 -10  -9   6        0.16        1.48      7.29 o
  -9  -9   6      429.13      399.75     17.17 o
  -8  -9   6       76.97       89.73     17.19 o
  -7  -9   6     1614.96     1511.19     51.58 o
  -6  -9   6        6.26        8.28     12.04 o
  -5  -9   6        8.90        5.99     10.31 o
  -4  -9   6      268.16      248.03     13.63 o
  -3  -9   6      129.55      155.23     17.19 o
  -2  -9   6       70.45       65.91      8.26 o
  -1  -9   6      295.29      297.00     16.34 o
   0  -9   6       50.46       53.60      9.06 o
   1  -9   6      711.76      678.59     22.28 o
   2  -9   6      273.49      288.97     17.35 o
   3  -9   6       62.84       68.85     11.50 o
   4  -9   6      511.94      473.95     21.78 o
   5  -9   6        0.08        0.42      7.83 o
   6  -9   6       15.91       27.51     10.28 o
   7  -9   6       35.51       17.79     10.75 o
   8  -9   6        1.45        0.01     10.28 o
 -13  -8   6       12.95        0.97      7.66 o
 -12  -8   6        0.14        0.04      7.51 o
 -11  -8   6       86.62      101.15     11.45 o
 -10  -8   6       86.18       76.60     10.15 o
  -9  -8   6       44.92       53.64      8.59 o
  -8  -8   6      448.91      471.80     17.17 o
  -7  -8   6       24.24       16.51      6.02 o
  -6  -8   6      121.90      114.02      8.85 o
  -5  -8   6        9.89       12.01      5.72 o
  -4  -8   6        4.10        1.83      5.37 o
  -3  -8   6      714.01      663.44     36.12 o
  -2  -8   6      269.00      242.84     28.37 o
  -1  -8   6      678.32      608.96     19.82 o
   0  -8   6      657.00      705.53     33.54 o
   1  -8   6       24.98       17.20      7.83 o
   2  -8   6      918.44      858.61     37.83 o
   3  -8   6     1078.71     1001.37     50.73 o
   4  -8   6      720.16      788.14     25.95 o
   5  -8   6      569.98      477.44     21.04 o
   6  -8   6       37.81       13.27      9.73 o
   7  -8   6      254.70      227.39     34.39 o
   8  -8   6      143.21      137.90     15.17 o
   9  -8   6        0.84        0.02     12.90 o
 -13  -7   6        1.61        5.76      8.30 o
 -12  -7   6        3.81        0.00      6.80 o
 -11  -7   6       18.98       19.98      8.59 o
 -10  -7   6      143.25      177.21     13.63 o
  -9  -7   6      381.16      349.87     19.78 o
  -8  -7   6       90.41       92.92      9.86 o
  -7  -7   6      584.29      569.79     18.12 o
  -6  -7   6      974.86     1022.99     23.51 o
  -5  -7   6      100.43       95.70      6.45 o
  -4  -7   6      340.78      276.60     11.72 o
  -3  -7   6        1.60        2.17      4.13 o
  -2  -7   6      946.86      926.15     57.61 o
  -1  -7   6      732.55      709.20     46.43 o
   0  -7   6      316.10      363.54     13.94 o
   1  -7   6       55.25       55.29      7.83 o
   2  -7   6       13.31       13.10      6.08 o
   3  -7   6      539.81      582.61     19.82 o
   4  -7   6      816.56      755.25     36.12 o
   5  -7   6      674.28      644.88     23.01 o
   6  -7   6      608.82      589.61     23.01 o
   7  -7   6       11.84        9.63      9.46 o
   8  -7   6        4.70        5.15     12.90 o
   9  -7   6       26.75       39.51     21.49 o
  10  -7   6       20.13       16.69     11.50 o
 -13  -6   6       20.29       15.27      8.63 o
 -12  -6   6       56.01       74.12     10.86 o
 -11  -6   6      235.56      238.07     16.28 o
 -10  -6   6        1.40        0.77      7.29 o
  -9  -6   6       15.95       15.97      6.88 o
  -8  -6   6       69.53       93.72      9.86 o
  -7  -6   6      274.07      289.63     23.21 o
  -6  -6   6     1115.16     1108.93     24.07 o
  -5  -6   6        4.65       11.64      3.35 o
  -4  -6   6     2012.72     1907.77     24.16 o
  -3  -6   6     1738.18     1827.65     37.07 o
  -2  -6   6       11.63        6.97      3.95 o
  -1  -6   6     2849.69     2755.87     65.34 o
   0  -6   6       36.39       46.64      6.61 o
   1  -6   6     2040.88     2091.14     36.95 o
   2  -6   6     1321.95     1353.64     29.11 o
   3  -6   6       86.00       73.11      9.06 o
   4  -6   6       35.64       33.92      7.73 o
   5  -6   6      238.43      217.84     21.49 o
   6  -6   6       57.74       83.11     10.75 o
   7  -6   6      560.59      520.35     21.04 o
   8  -6   6      487.65      434.81     23.21 o
   9  -6   6      351.01      360.58     20.57 o
  10  -6   6       26.91       10.68     10.75 o
 -13  -5   6       52.54       60.25     17.97 o
 -12  -5   6       12.04        5.67     11.71 o
 -11  -5   6      115.50      125.26     11.76 o
 -10  -5   6      824.81      782.21     20.62 o
  -9  -5   6      682.60      631.59     44.71 o
  -8  -5   6     1892.85     1808.20     37.17 o
  -7  -5   6       76.98       77.85      8.26 o
  -6  -5   6      695.45      680.80     13.46 o
  -5  -5   6     1386.91     1408.44     27.26 o
  -4  -5   6        2.32        1.85      2.64 o
  -3  -5   6     1160.66     1123.96     18.07 o
  -2  -5   6       70.90       64.39      7.72 o
  -1  -5   6       67.27       72.84      3.79 o
   0  -5   6     4661.79     4837.92     49.99 o
   1  -5   6     1515.67     1630.86     21.05 o
   2  -5   6      885.42      859.44     21.78 o
   3  -5   6     2319.02     2398.82     47.29 o
   4  -5   6        3.13        1.91      5.37 o
   5  -5   6      139.78      144.61     11.98 o
   6  -5   6      206.49      216.80     12.73 o
   7  -5   6      274.32      250.83     14.87 o
   8  -5   6      885.86      826.26     26.43 o
   9  -5   6       37.29       43.21     10.75 o
  10  -5   6      153.44      146.11     27.51 o
  11  -5   6       31.49       14.78     14.61 o
 -13  -4   6       71.42       75.29     20.64 o
 -12  -4   6       75.61       90.59     13.27 o
 -11  -4   6        7.59        0.39      6.60 o
 -10  -4   6      425.53      406.28     15.01 o
  -9  -4   6     3205.79     3085.52     61.27 o
  -8  -4   6        2.16        5.46      7.00 o
  -7  -4   6     2212.93     2240.91     61.91 o
  -6  -4   6      999.69      982.65     23.29 o
  -5  -4   6      262.49      259.10      8.84 o
  -4  -4   6     2447.83     2290.63     28.41 o
  -3  -4   6       15.67        6.45      3.22 o
  -2  -4   6     2731.09     2763.56     28.93 o
  -1  -4   6     3444.00     3591.90     42.06 o
   0  -4   6      553.36      683.97     11.01 o
   1  -4   6     4249.99     4405.53     46.72 o
   2  -4   6        7.00        7.84      2.81 o
   3  -4   6      953.54      885.53     12.70 o
   4  -4   6     1677.51     1672.37     24.75 o
   5  -4   6      354.60      369.41     11.25 o
   6  -4   6      516.44      442.86     14.87 o
   7  -4   6       23.29       14.85      6.61 o
   8  -4   6      108.68      104.60     11.98 o
   9  -4   6       41.61       44.72     12.04 o
  10  -4   6       76.78       91.36     12.90 o
  11  -4   6      124.60      135.15     14.44 o
  12  -4   6       16.20        1.34     10.75 o
 -13  -3   6       51.38       59.41     17.19 o
 -12  -3   6       10.00       14.53     25.79 o
 -11  -3   6      179.55      193.35     15.59 o
 -10  -3   6      145.38      125.69     11.41 o
  -9  -3   6       22.28        1.73     26.66 o
  -8  -3   6      603.11      659.19     16.55 o
  -7  -3   6      319.09      313.69      8.85 o
  -6  -3   6      955.08      939.13     17.38 o
  -5  -3   6       24.23       19.38      3.72 o
  -4  -3   6      213.54      194.43      6.99 o
  -3  -3   6     1671.80     1520.37     19.95 o
  -2  -3   6      167.08      152.35      5.24 o
  -1  -3   6     2810.29     2602.06     37.30 o
   0  -3   6     3791.35     3968.97     39.87 o
   1  -3   6     2786.64     3037.73     33.60 o
   2  -3   6    16016.01    17222.91    154.80 o
   3  -3   6      519.63      567.78      9.59 o
   4  -3   6     5345.43     5615.60    126.86 o
   5  -3   6     1344.75     1405.39     18.68 o
   6  -3   6       92.69       97.92      5.81 o
   7  -3   6      682.43      705.08     15.33 o
   8  -3   6      112.40      100.73     11.49 o
   9  -3   6      389.05      323.08     11.91 o
  10  -3   6       12.16        0.08      8.26 o
  11  -3   6       29.36       32.63     10.75 o
  12  -3   6      233.30      296.95     25.79 o
 -13  -2   6       45.28       56.68     14.61 o
 -12  -2   6       17.64       15.17     12.04 o
 -11  -2   6       76.69       92.34     11.94 o
 -10  -2   6      404.56      354.12     18.45 o
  -9  -2   6        5.75       14.93      8.60 o
  -8  -2   6      523.59      529.78     14.48 o
  -7  -2   6     1671.16     1655.14     23.24 o
  -6  -2   6        5.59        5.47      6.19 o
  -5  -2   6      298.32      244.33      9.73 o
  -4  -2   6      348.14      340.50      8.65 o
  -3  -2   6     2140.85     2069.64     24.96 o
  -2  -2   6      958.13      971.92     15.62 o
  -1  -2   6       82.05       82.21      4.76 o
   0  -2   6     8007.34     7990.48     73.81 o
   1  -2   6      652.83      772.16     11.64 o
   2  -2   6      283.69      235.15      5.56 o
   3  -2   6     6420.15     6613.89     68.56 o
   4  -2   6      391.50      473.66     10.36 o
   5  -2   6     4720.71     4786.90     48.46 o
   6  -2   6     1185.43     1145.25     19.19 o
   7  -2   6      731.58      709.51     23.12 o
   8  -2   6      737.33      791.30     16.86 o
   9  -2   6      162.29      158.46      9.20 o
  10  -2   6      434.27      463.55     14.29 o
  11  -2   6      575.72      588.53     16.51 o
  12  -2   6        1.77        0.06     13.76 o
 -13  -1   6        5.48        0.00     21.49 o
 -12  -1   6      168.49      156.34     15.88 o
 -11  -1   6        7.50        5.37      9.06 o
 -10  -1   6      132.54      137.95     14.31 o
  -9  -1   6      308.32      271.44     15.59 o
  -8  -1   6       30.58       34.97      6.37 o
  -7  -1   6      320.90      328.80     11.91 o
  -6  -1   6      291.10      286.93      8.38 o
  -5  -1   6       34.97       55.06      4.43 o
  -4  -1   6     2387.10     2199.65     36.74 o
  -3  -1   6     1358.81     1395.50     23.69 o
  -2  -1   6     4571.75     4454.89     47.65 o
  -1  -1   6      126.90      127.45      5.24 o
   0  -1   6        1.95        1.80      1.99 o
   1  -1   6     3864.65     4162.38     51.42 o
   2  -1   6       73.09       79.02      4.24 o
   3  -1   6       17.92       21.31      2.98 o
   4  -1   6      681.05      647.95     10.56 o
   5  -1   6       33.06       36.68      3.54 o
   6  -1   6     1239.99     1220.51     19.08 o
   7  -1   6      753.12      795.51     14.62 o
   8  -1   6     1941.87     1947.44     27.57 o
   9  -1   6     1780.22     1819.59     27.15 o
  10  -1   6        8.74       13.60      6.08 o
  11  -1   6      413.82      382.83     13.62 o
  12  -1   6       44.58       48.23     10.15 o
  13  -1   6      284.06      225.56     18.91 o
  14  -1   6      192.88      198.02     18.91 o
 -12   0   6        0.52        0.04      9.23 o
 -11   0   6      211.39      236.97     21.49 o
 -10   0   6      408.94      374.74     18.74 o
  -9   0   6      382.72      394.46     18.45 o
  -8   0   6      264.37      293.61     11.91 o
  -7   0   6        0.79        1.28      4.59 o
  -6   0   6      916.90      947.75     20.11 o
  -5   0   6     1462.72     1646.29     23.77 o
  -4   0   6     1037.47     1021.76     15.50 o
  -3   0   6     5688.50     5738.04     54.27 o
  -2   0   6      403.45      413.72      7.43 o
  -1   0   6     5941.03     5869.94     51.53 o
   0   0   6     1533.54     1513.89     17.52 o
   1   0   6      114.10      113.08      4.24 o
   2   0   6     8697.66     9161.61    104.93 o
   3   0   6       18.64       53.37      5.16 o
   4   0   6     2376.72     2630.80     27.38 o
   5   0   6      185.05      142.11      6.24 o
   6   0   6      135.80      156.51     11.20 o
   7   0   6     2224.86     1926.78     25.70 o
   8   0   6     1184.23     1214.85     19.32 o
   9   0   6     1372.83     1391.22     22.18 o
  10   0   6     1206.06     1199.58     21.75 o
  11   0   6       55.13       55.98      8.45 o
  12   0   6     1378.56     1439.44     33.47 o
  13   0   6      367.25      380.41     18.74 o
  14   0   6       12.08        3.53     10.31 o
 -12   1   6       54.23       64.61     13.68 o
 -11   1   6        1.90        0.09      8.60 o
 -10   1   6      678.69      753.20     26.72 o
  -9   1   6      178.13      179.33     11.12 o
  -8   1   6      669.49      607.84     20.80 o
  -7   1   6      442.85      442.09     12.58 o
  -6   1   6       50.05       40.91      6.96 o
  -5   1   6      636.21      634.31     14.48 o
  -4   1   6      950.08      947.73     16.93 o
  -3   1   6      137.39      124.23      6.60 o
  -2   1   6     3859.80     3850.96     41.05 o
  -1   1   6     2409.35     2462.73     27.32 o
   0   1   6      887.50      873.47     14.24 o
   1   1   6     1663.68     1487.33     19.50 o
   2   1   6      499.67      523.73     21.49 o
   3   1   6     2414.92     2664.89     33.43 o
   4   1   6      170.43      183.54      6.08 o
   5   1   6     7437.51     7947.00     79.05 o
   6   1   6      866.08      810.73     13.22 o
   7   1   6      274.10      243.06      8.78 o
   8   1   6     1468.60     1516.74     21.32 o
   9   1   6      170.44      170.85      8.80 o
  10   1   6     2444.48     2328.56     32.51 o
  11   1   6      285.53      266.23     14.31 o
  12   1   6       18.54       14.57      8.59 o
  13   1   6      530.83      535.13     21.89 o
  14   1   6       29.06        6.33     10.31 o
  15   1   6      169.78      182.69     20.64 o
 -11   2   6       57.95       72.43     20.64 o
 -10   2   6       14.49       22.59      9.46 o
  -9   2   6      333.80      342.32     13.98 o
  -8   2   6       49.42       28.07      8.80 o
  -7   2   6      176.17      180.40     12.74 o
  -6   2   6      703.71      647.43     16.11 o
  -5   2   6        8.89        7.57      4.51 o
  -4   2   6      663.58      654.47     13.90 o
  -3   2   6        3.41        3.30      3.99 o
  -2   2   6     2703.67     2560.36     31.39 o
  -1   2   6     3469.07     3511.99     37.80 o
   0   2   6     1396.72     1541.28     21.79 o
   1   2   6     7600.88     7663.67     99.38 o
   2   2   6    23220.11    25152.20    257.37 o
   3   2   6     7347.96     8078.68     86.89 o
   4   2   6    12520.74    12869.99    146.34 o
   5   2   6      883.28      924.30     14.21 o
   6   2   6      541.66      503.96      9.56 o
   7   2   6     2429.03     2509.68     33.38 o
   8   2   6      564.02      598.56     12.06 o
   9   2   6     1169.51     1199.06     19.66 o
  10   2   6      185.58      211.21      9.20 o
  11   2   6      702.52      663.24     20.25 o
  12   2   6      996.21      968.54     27.51 o
  13   2   6      298.57      270.63     19.78 o
  14   2   6      962.80      877.20     36.12 o
  15   2   6        7.65        0.00     10.31 o
 -11   3   6       96.75      112.38     14.82 o
 -10   3   6       38.94       51.75     11.94 o
  -9   3   6      119.04      149.87     11.23 o
  -8   3   6       11.86        5.77      5.73 o
  -7   3   6       38.21       32.97     10.19 o
  -6   3   6      454.67      468.43     14.36 o
  -5   3   6      614.00      658.63     15.26 o
  -4   3   6       16.11       18.26      4.51 o
  -3   3   6     6126.17     6090.60     72.92 o
  -2   3   6     2167.50     2211.41     50.61 o
  -1   3   6     5490.51     5388.30     56.89 o
   0   3   6     6291.51     6224.01     79.57 o
   1   3   6      484.25      419.50     10.51 o
   2   3   6    49613.00    52581.52    707.84 o
   3   3   6     6429.70     6984.25     72.19 o
   4   3   6     3230.92     3743.01     40.98 o
   5   3   6    11745.14    12994.16    118.87 o
   6   3   6     1463.80     1607.75     16.50 o
   7   3   6     3634.16     3719.88     35.79 o
   8   3   6      550.46      556.66     11.77 o
   9   3   6      163.96      174.24      8.01 o
  10   3   6     1922.92     1939.22     35.74 o
  11   3   6        0.05        0.08      5.72 o
  12   3   6       17.73        9.80     10.31 o
  13   3   6      646.49      623.11     25.79 o
  14   3   6        5.77       16.02     10.31 o
  15   3   6      205.12      193.48     20.64 o
 -10   4   6      204.31      240.55     13.87 o
  -9   4   6      163.76      187.24     16.98 o
  -8   4   6      111.28      123.71      9.45 o
  -7   4   6      296.92      312.72     13.33 o
  -6   4   6        0.03        0.10      5.00 o
  -5   4   6      538.50      529.21     14.79 o
  -4   4   6      985.99     1028.04     21.08 o
  -3   4   6        1.70       10.39      4.40 o
  -2   4   6      816.34      704.93     15.30 o
  -1   4   6       60.33       71.57      4.76 o
   0   4   6     3693.45     3344.35     47.00 o
   1   4   6     1633.49     1563.06     23.50 o
   2   4   6     3735.58     3779.72    103.48 o
   3   4   6     3973.63     4205.52     46.86 o
   4   4   6     4948.83     5128.80     49.51 o
   5   4   6     4755.06     4760.45     46.88 o
   6   4   6     6534.14     6769.18     68.88 o
   7   4   6      392.99      478.32      9.83 o
   8   4   6      814.31      809.59     11.88 o
   9   4   6      916.30      944.05     15.65 o
  10   4   6      577.82      590.53     14.47 o
  11   4   6      217.79      201.32     12.38 o
  12   4   6       93.35       73.38      9.86 o
  13   4   6      633.93      658.11     22.72 o
  14   4   6        0.57        7.50      8.60 o
  15   4   6      126.08      112.09     15.48 o
  16   4   6       67.91      103.78     17.19 o
 -10   5   6        0.45        0.01      7.39 o
  -9   5   6      189.14      190.14     16.26 o
  -8   5   6      112.22      104.92     15.08 o
  -7   5   6       42.61       37.54      7.32 o
  -6   5   6      620.72      629.65     16.85 o
  -5   5   6        0.25        0.41      5.07 o
  -4   5   6     1441.73     1426.33     23.51 o
  -3   5   6      210.38      177.99     10.57 o
  -2   5   6     1892.25     1978.32     29.38 o
  -1   5   6    10021.29    10187.14     97.72 o
   0   5   6        0.35        2.27      3.35 o
   1   5   6     1815.67     1785.43     23.32 o
   2   5   6     2007.11     1925.66     26.06 o
   3   5   6       56.21       59.53      5.24 o
   4   5   6     2708.75     2909.39     30.68 o
   5   5   6     2206.12     2281.26     27.76 o
   6   5   6      918.99      873.99     14.13 o
   7   5   6     4072.35     4230.56     44.80 o
   8   5   6      339.75      376.26      9.11 o
   9   5   6     1101.75     1073.80     23.01 o
  10   5   6     1178.63     1187.89     31.68 o
  11   5   6      260.13      249.49     10.69 o
  12   5   6     1950.76     1951.54     56.75 o
  13   5   6       53.36       85.08     12.04 o
  14   5   6      472.20      464.66     25.79 o
  15   5   6      171.37      147.78     17.19 o
  16   5   6       45.51       23.04     12.04 o
  -9   6   6      104.18       99.73     16.08 o
  -8   6   6      251.40      274.94     13.87 o
  -7   6   6        0.57        0.07      6.17 o
  -6   6   6      227.07      235.10     11.91 o
  -5   6   6      413.73      418.36     16.29 o
  -4   6   6        2.49        0.73      5.35 o
  -3   6   6      484.57      567.81     16.68 o
  -2   6   6      955.03      954.92     17.38 o
  -1   6   6       14.88       18.11      4.90 o
   0   6   6     3811.17     3921.71     46.24 o
   1   6   6      176.62      227.00      8.83 o
   2   6   6     5318.82     5760.62     60.07 o
   3   6   6      482.04      461.58     15.91 o
   4   6   6      516.24      442.54      9.56 o
   5   6   6     1668.12     1526.81     20.80 o
   6   6   6      124.21      142.54      5.56 o
   7   6   6     3388.94     3188.84     36.49 o
   8   6   6     1299.02     1320.95     18.68 o
   9   6   6      187.09      203.40     14.61 o
  10   6   6     1153.89     1087.23     24.23 o
  11   6   6      279.03      279.51     18.80 o
  12   6   6      413.10      395.44     13.71 o
  13   6   6      563.22      545.25     26.60 o
  14   6   6        5.16        0.01      8.60 o
  15   6   6       76.56       52.43     13.76 o
  16   6   6       47.13       31.92     12.04 o
  -8   7   6       74.12       84.09     10.51 o
  -7   7   6      251.42      241.25     13.09 o
  -6   7   6      109.11      106.06     11.12 o
  -5   7   6      461.43      469.57     15.64 o
  -4   7   6      641.29      609.48     17.23 o
  -3   7   6       12.58        6.85      5.63 o
  -2   7   6      405.07      320.96     16.11 o
  -1   7   6     1154.28     1129.82     21.43 o
   0   7   6      444.35      457.67     18.62 o
   1   7   6     3813.95     3669.35     44.92 o
   2   7   6      184.39      187.75      7.81 o
   3   7   6     2829.35     2841.15     33.57 o
   4   7   6     1471.30     1270.12     19.46 o
   5   7   6      655.79      688.28     18.57 o
   6   7   6     1637.66     1577.49     21.66 o
   7   7   6        5.92        6.96      3.54 o
   8   7   6      973.80      973.10     15.41 o
   9   7   6       65.42       64.21      7.29 o
  10   7   6       83.55       98.45      9.06 o
  11   7   6      855.68      862.62     23.01 o
  12   7   6      380.50      376.02     20.64 o
  13   7   6      238.89      213.55     11.58 o
  14   7   6      182.81      181.66     12.06 o
  15   7   6        6.20        0.06      8.60 o
  16   7   6       32.91       40.72     12.04 o
  -8   8   6       45.93       65.97     19.78 o
  -7   8   6      120.39      119.55     15.59 o
  -6   8   6       52.00       59.80      9.68 o
  -5   8   6       16.44       11.17      7.96 o
  -4   8   6      279.19      273.83     19.26 o
  -3   8   6      694.91      717.87     23.07 o
  -2   8   6      206.08      217.01     10.10 o
  -1   8   6     1617.65     1563.94     25.39 o
   0   8   6      988.33      986.88     24.26 o
   1   8   6      602.09      561.96     13.81 o
   2   8   6     6046.97     6047.08     64.13 o
   3   8   6        0.75        0.31      3.77 o
   4   8   6     1872.02     2007.59     27.57 o
   5   8   6     1032.96     1070.03     17.72 o
   6   8   6     1103.65     1046.62     18.83 o
   7   8   6     1095.18     1086.31     16.94 o
   8   8   6       15.11        9.68      8.60 o
   9   8   6     1048.67      963.99     23.01 o
  10   8   6      685.35      661.52     19.34 o
  11   8   6      183.85      174.33     11.98 o
  12   8   6      443.17      463.12     18.12 o
  13   8   6       35.35       24.84      8.26 o
  14   8   6      331.06      342.16     20.80 o
  15   8   6       54.67       55.35     13.76 o
  16   8   6       72.74       37.28     13.76 o
  -7   9   6      115.05      113.31     19.78 o
  -6   9   6        0.27        0.00     10.40 o
  -5   9   6      160.93      185.61     21.49 o
  -4   9   6       16.09        4.33     10.75 o
  -3   9   6      216.54      206.06     11.29 o
  -2   9   6      172.22      164.85      9.02 o
  -1   9   6       27.73       29.71      7.23 o
   0   9   6     1045.01      962.87     19.91 o
   1   9   6      189.35      166.37     10.47 o
   2   9   6      398.38      415.10     12.72 o
   3   9   6     3508.14     3474.99     42.45 o
   4   9   6        0.10        3.03      4.24 o
   5   9   6     1419.86     1387.44     21.96 o
   6   9   6      301.14      286.04      9.47 o
   7   9   6     1134.45     1143.87     19.61 o
   8   9   6      432.89      441.33     15.67 o
   9   9   6        6.51        0.18      4.86 o
  10   9   6      746.07      791.26     21.78 o
  11   9   6      275.98      298.99     19.78 o
  12   9   6      221.32      203.79     13.21 o
  13   9   6      245.72      217.74     14.87 o
  14   9   6        9.66        3.86     10.31 o
  15   9   6      163.43      155.48     18.91 o
  16   9   6       44.69       38.22     13.76 o
  -6  10   6       29.30       30.03     12.73 o
  -5  10   6       35.79       31.26     12.38 o
  -4  10   6      264.55      261.65     19.38 o
  -3  10   6       90.93       66.69     11.98 o
  -2  10   6      997.73     1043.20     30.11 o
  -1  10   6      532.42      500.28     29.24 o
   0  10   6      104.46      118.16     12.55 o
   1  10   6      468.28      474.44     13.92 o
   2  10   6       16.66       19.37      4.90 o
   3  10   6      298.02      325.10     15.17 o
   4  10   6      665.47      686.95     15.30 o
   5  10   6      110.83      132.79      7.81 o
   6  10   6     2089.38     2102.69     50.40 o
   7  10   6     1108.87     1136.09     24.03 o
   8  10   6     1059.15     1017.90     24.94 o
   9  10   6      562.93      579.21     18.58 o
  10  10   6      118.54      109.25     15.48 o
  11  10   6      745.61      747.51     26.66 o
  12  10   6       13.47        4.51     10.31 o
  13  10   6       65.27       61.82      9.86 o
  14  10   6      134.30      131.83     17.19 o
  15  10   6        1.52        0.00      8.60 o
  16  10   6       57.24       47.99     13.76 o
  -5  11   6       54.40       53.19     13.99 o
  -4  11   6       36.54       43.22     13.63 o
  -3  11   6       91.30      111.90     13.99 o
  -2  11   6        0.42        0.22      9.50 o
  -1  11   6      157.21      154.13     16.11 o
   0  11   6      137.60      131.45     27.51 o
   1  11   6      450.79      419.10     55.89 o
   2  11   6      644.40      611.08     22.28 o
   3  11   6      470.05      402.33     12.79 o
   4  11   6      225.01      207.28     10.04 o
   5  11   6       59.15       67.50      7.48 o
   6  11   6       20.01       26.52      5.24 o
   7  11   6      776.45      735.35     21.48 o
   8  11   6      414.30      444.52     16.11 o
   9  11   6      393.58      413.24     16.51 o
  10  11   6      744.96      740.29     30.09 o
  11  11   6        0.02        1.12      6.61 o
  12  11   6      757.13      789.98     24.73 o
  13  11   6       52.37       58.35     10.28 o
  14  11   6       71.49       68.51     15.48 o
  15  11   6       35.60       33.43     12.04 o
  -3  12   6       29.43       33.21     12.73 o
  -2  12   6       57.79       48.58     12.38 o
  -1  12   6        7.22        0.05     10.31 o
   0  12   6      337.14      298.35     18.58 o
   1  12   6      173.94      176.61     15.67 o
   2  12   6      104.05       88.13     12.38 o
   3  12   6     1297.42     1238.57     56.75 o
   4  12   6        1.59        7.79      8.26 o
   5  12   6      313.24      312.12     16.11 o
   6  12   6       47.56       44.13      6.60 o
   7  12   6      523.96      490.75     18.12 o
   8  12   6      397.27      393.29     16.51 o
   9  12   6        4.88        0.07      5.72 o
  10  12   6      127.65      140.12     13.76 o
  11  12   6       90.49      108.51     11.13 o
  12  12   6        0.15        4.11      7.00 o
  13  12   6      118.87      116.82     12.90 o
  14  12   6       43.71       29.54     12.04 o
  15  12   6       74.11       58.63     15.48 o
  -2  13   6       74.99       73.15     14.87 o
  -1  13   6      118.13      129.18     15.26 o
   0  13   6        8.46       18.09     10.75 o
   1  13   6      143.51      169.73     19.78 o
   2  13   6       17.12       18.50      9.50 o
   3  13   6       95.81       90.96     11.98 o
   4  13   6      182.70      187.28     14.87 o
   5  13   6       43.79       31.21     12.04 o
   6  13   6      500.82      479.83     20.25 o
   7  13   6      236.41      239.50     24.07 o
   8  13   6      459.63      450.20     30.95 o
   9  13   6      224.35      252.67     15.26 o
  10  13   6       43.72       33.52      8.59 o
  11  13   6      342.70      356.33     17.76 o
  12  13   6      134.33      163.01     13.63 o
  13  13   6       91.62       88.75     13.76 o
  14  13   6      161.56      172.42     18.91 o
   0  14   6       56.68       69.85     13.63 o
   1  14   6       24.30       17.26     11.50 o
   2  14   6       80.38       72.61     13.21 o
   3  14   6       12.34        0.03      9.06 o
   4  14   6      347.18      276.07     37.83 o
   5  14   6      223.48      247.47     16.89 o
   6  14   6       15.85        4.85     13.76 o
   7  14   6      124.74      147.56     22.36 o
   8  14   6       83.03      102.77     20.64 o
   9  14   6       20.28        5.63     13.76 o
  10  14   6      199.95      204.81     24.07 o
  11  14   6       49.44       49.80     17.19 o
  12  14   6      211.69      237.35     16.51 o
  13  14   6      150.12      164.53     14.44 o
   2  15   6        8.79       10.62     10.75 o
   3  15   6      145.87      126.51     14.87 o
   4  15   6      120.62      118.50     13.63 o
   5  15   6       15.91       16.65      9.86 o
   6  15   6       49.57       58.99     18.91 o
   7  15   6       20.44       42.83     17.19 o
   8  15   6      130.44      178.25     25.79 o
   9  15   6      218.63      268.11     29.24 o
  10  15   6        3.85        5.47     13.76 o
  11  15   6       94.36      112.63     20.64 o
  12  15   6        0.16        0.11     13.76 o
   5  16   6        5.17       24.47     17.19 o
   6  16   6       69.80       68.92     20.64 o
   7  16   6       35.80       52.68     18.91 o
   8  16   6       16.54       23.52     17.19 o
   9  16   6       67.63      114.71     24.07 o
  10  16   6       46.25       17.82     17.19 o
  -5 -14   7        0.67        6.29     15.48 o
  -4 -14   7        0.16        0.06     13.76 o
  -3 -14   7        8.35       13.50     15.48 o
  -8 -13   7        0.88        0.00     13.76 o
  -7 -13   7       47.36       44.85     18.91 o
  -6 -13   7       62.69       44.35     18.91 o
  -5 -13   7       74.62      107.56     22.36 o
  -4 -13   7      115.95      141.87     22.36 o
  -3 -13   7        0.07        0.14      9.46 o
  -2 -13   7       55.85       50.58     11.98 o
  -1 -13   7       40.66       42.58     11.50 o
   0 -13   7       15.22        2.28     12.90 o
   1 -13   7        9.79        7.06     10.95 o
 -10 -12   7       32.88       14.51     17.19 o
  -9 -12   7        7.07        0.21     13.76 o
  -8 -12   7      134.10      153.35     24.07 o
  -7 -12   7       16.73        0.09     13.76 o
  -6 -12   7       35.47       46.11     17.19 o
  -5 -12   7      241.19      302.54     27.51 o
  -4 -12   7        4.09        3.02     13.76 o
  -3 -12   7       32.32       37.02     14.61 o
  -2 -12   7       18.93        2.66     10.31 o
  -1 -12   7      106.86      105.65     13.21 o
   0 -12   7       65.65       58.14     11.50 o
   1 -12   7        1.33        2.88      9.06 o
   2 -12   7       31.72       37.14     11.50 o
   3 -12   7       19.72       19.15     28.37 o
 -11 -11   7        4.42        0.02     17.19 o
 -10 -11   7       13.54       24.20     17.19 o
  -9 -11   7       32.57       26.83     17.19 o
  -8 -11   7       15.01        8.99     15.48 o
  -7 -11   7      141.50      159.04     22.36 o
  -6 -11   7        0.80        0.04     12.04 o
  -5 -11   7       28.97       28.99     13.76 o
  -4 -11   7       56.28       65.10     17.19 o
  -3 -11   7        4.72        0.25      7.29 o
  -2 -11   7      245.79      213.07     15.67 o
  -1 -11   7      176.21      169.38     27.51 o
   0 -11   7       86.35       88.62     11.98 o
   1 -11   7       43.80       43.72     20.64 o
   2 -11   7        1.99        0.34      8.51 o
   3 -11   7       76.56       78.57     18.06 o
   4 -11   7       34.57       35.59     25.79 o
   5 -11   7        5.55       11.22     10.95 o
 -11 -10   7       99.21      131.03     24.07 o
 -10 -10   7        2.07        0.24     15.48 o
  -9 -10   7       96.26      117.31     22.36 o
  -8 -10   7      143.55      102.51     18.91 o
  -7 -10   7       27.10       39.68     13.76 o
  -6 -10   7      353.92      333.95     27.51 o
  -5 -10   7       25.90       17.25     12.04 o
  -4 -10   7      587.36      571.75     20.64 o
  -3 -10   7      394.68      362.45     24.94 o
  -2 -10   7      108.57      103.07     10.75 o
  -1 -10   7     1083.64     1028.48     28.88 o
   0 -10   7       43.54       51.89     12.04 o
   1 -10   7      236.03      227.63     18.91 o
   2 -10   7       69.84       68.45     10.95 o
   3 -10   7       25.26       23.18      9.50 o
   4 -10   7      234.78      249.93     26.66 o
   5 -10   7       35.04        2.70     10.31 o
   6 -10   7       16.85        2.75     10.95 o
 -12  -9   7        8.53        0.05      8.59 o
 -11  -9   7       60.21       59.07     11.13 o
 -10  -9   7      148.63      134.34     13.02 o
  -9  -9   7        0.31        6.00     13.76 o
  -8  -9   7      235.43      258.65     24.07 o
  -7  -9   7      133.33      139.26     20.64 o
  -6  -9   7      718.27      696.22     36.12 o
  -5  -9   7      616.06      612.37     32.67 o
  -4  -9   7        7.24        8.37      6.61 o
  -3  -9   7      318.01      327.20     14.87 o
  -2  -9   7       24.12       16.73      7.83 o
  -1  -9   7      475.66      472.55     18.58 o
   0  -9   7      884.68      766.09     23.50 o
   1  -9   7       73.81       87.70     10.75 o
   2  -9   7      250.28      281.55     28.37 o
   3  -9   7       21.63       42.82      9.50 o
   4  -9   7        0.09        0.49      7.83 o
   5  -9   7      145.20      163.18     14.44 o
   6  -9   7       94.12       92.18     17.19 o
   7  -9   7       78.51       68.09     12.73 o
 -12  -8   7       20.19       14.46     11.18 o
 -11  -8   7        3.81        2.54      8.59 o
 -10  -8   7       92.48      115.19     12.73 o
  -9  -8   7      138.67      142.61     12.73 o
  -8  -8   7        1.40        0.28      5.98 o
  -7  -8   7      458.96      476.22     17.17 o
  -6  -8   7        7.65        1.51     10.31 o
  -5  -8   7      354.48      401.30     15.26 o
  -4  -8   7      669.76      602.42     27.51 o
  -3  -8   7      129.13      133.72     18.91 o
  -2  -8   7     1246.03     1205.79     28.88 o
  -1  -8   7      166.79      182.27     18.91 o
   0  -8   7       90.67      120.89     10.28 o
   1  -8   7     1375.37     1297.63     30.84 o
   2  -8   7      262.47      288.68     16.38 o
   3  -8   7      374.39      307.72     22.36 o
   4  -8   7     1187.54     1092.80     39.55 o
   5  -8   7       39.96       20.60     17.19 o
   6  -8   7      119.25      126.01     13.94 o
   7  -8   7       12.79       22.14     10.28 o
   8  -8   7      150.71      158.29     15.67 o
 -12  -7   7      115.88      128.27     11.91 o
 -11  -7   7       51.49       67.88     11.13 o
 -10  -7   7       26.86       24.95      8.26 o
  -9  -7   7      282.71      267.91     14.87 o
  -8  -7   7      328.02      315.32     15.26 o
  -7  -7   7       60.83       56.74     12.90 o
  -6  -7   7       34.88       42.84     13.76 o
  -5  -7   7      521.76      509.09     11.41 o
  -4  -7   7     1312.23     1241.70     24.77 o
  -3  -7   7      504.71      529.10     17.35 o
  -2  -7   7       22.40       23.55      5.37 o
  -1  -7   7      557.63      513.60     16.34 o
   0  -7   7      397.17      372.30     24.07 o
   1  -7   7       25.85       40.75     19.78 o
   2  -7   7      478.47      488.58     17.60 o
   3  -7   7      215.92      203.42     23.21 o
   4  -7   7     1183.20     1288.20     33.54 o
   5  -7   7      243.19      252.79     19.78 o
   6  -7   7        3.37        3.71      9.46 o
   7  -7   7      604.06      598.62     29.24 o
   8  -7   7       87.67      100.21     18.91 o
   9  -7   7       73.37       93.45     13.94 o
 -13  -6   7      291.32      296.80     23.28 o
 -12  -6   7        0.18        0.00      7.56 o
 -11  -6   7      203.36      190.56     18.74 o
 -10  -6   7      282.98      304.19     16.86 o
  -9  -6   7       77.39       59.13      9.86 o
  -8  -6   7      108.92      148.13     11.45 o
  -7  -6   7      847.99      792.96     21.89 o
  -6  -6   7       42.03       49.64      7.00 o
  -5  -6   7     1014.36     1038.10     16.69 o
  -4  -6   7      703.18      718.75     15.50 o
  -3  -6   7     1065.31     1075.53     18.58 o
  -2  -6   7       12.28        6.49      2.81 o
  -1  -6   7     1097.08     1096.74     36.97 o
   0  -6   7     2072.28     2092.44     42.13 o
   1  -6   7      658.62      645.84     21.49 o
   2  -6   7      594.09      598.03     17.60 o
   3  -6   7      461.90      507.79     16.89 o
   4  -6   7      397.94      379.00     16.38 o
   5  -6   7      392.81      369.98     20.64 o
   6  -6   7      228.71      240.88     15.17 o
   7  -6   7        0.65        0.01      7.83 o
   8  -6   7      232.60      239.14     16.89 o
   9  -6   7       38.71       54.81     20.64 o
  10  -6   7       67.01       75.35     18.91 o
 -13  -5   7        3.70        0.09     17.19 o
 -12  -5   7      361.83      369.79     27.58 o
 -11  -5   7      141.86      141.94     11.76 o
 -10  -5   7      557.55      525.48     17.87 o
  -9  -5   7      391.73      404.76     17.76 o
  -8  -5   7      241.43      194.53     12.73 o
  -7  -5   7      329.39      321.00     14.31 o
  -6  -5   7      158.54      157.44      7.13 o
  -5  -5   7      219.30      239.47      7.76 o
  -4  -5   7     2286.23     2143.83     30.23 o
  -3  -5   7      690.20      703.35     16.73 o
  -2  -5   7     2408.02     2598.08     28.93 o
  -1  -5   7     1388.26     1376.33     20.37 o
   0  -5   7       41.89       52.98      5.62 o
   1  -5   7     3770.66     3842.40     55.77 o
   2  -5   7      655.09      649.69     17.60 o
   3  -5   7      198.49      226.96     11.50 o
   4  -5   7      211.20      219.15     12.73 o
   5  -5   7       32.74       27.95      7.00 o
   6  -5   7        3.26        7.20     12.90 o
   7  -5   7      114.54      132.08     11.98 o
   8  -5   7      584.01      538.33     21.04 o
   9  -5   7      717.06      686.48     28.37 o
  10  -5   7        0.26        0.06      9.46 o
  11  -5   7      193.11      173.71     22.36 o
 -13  -4   7       76.36       62.38     13.49 o
 -12  -4   7        4.92        0.08     14.61 o
 -11  -4   7      164.79      183.71     12.94 o
 -10  -4   7      128.00      122.12     11.41 o
  -9  -4   7      193.25      175.95     12.26 o
  -8  -4   7     2098.94     2015.27     32.49 o
  -7  -4   7        4.45        4.82     10.31 o
  -6  -4   7     1172.77     1128.58     18.58 o
  -5  -4   7      450.57      475.90     12.66 o
  -4  -4   7      449.07      394.80     10.86 o
  -3  -4   7     3793.56     4006.85     40.87 o
  -2  -4   7      226.29      235.20      9.86 o
  -1  -4   7      392.95      326.74     11.50 o
   0  -4   7      151.14      121.53      5.92 o
   1  -4   7      175.26      254.91     10.20 o
   2  -4   7     2619.86     2721.02     30.33 o
   3  -4   7      295.38      325.60      8.75 o
   4  -4   7     1505.25     1396.08     20.43 o
   5  -4   7     2425.10     2284.52     38.86 o
   6  -4   7       13.11       12.99      8.60 o
   7  -4   7      591.33      598.76     20.57 o
   8  -4   7     1077.62     1014.46     27.18 o
   9  -4   7      259.46      246.41     15.67 o
  10  -4   7      629.49      596.02     23.01 o
  11  -4   7        0.64        0.05     10.31 o
  12  -4   7      130.40      116.04     18.91 o
 -13  -3   7       51.61       57.19     12.30 o
 -12  -3   7       39.79       48.49     11.72 o
 -11  -3   7       87.90       83.36     11.72 o
 -10  -3   7      401.78      357.75     16.52 o
  -9  -3   7      320.86      278.82     13.09 o
  -8  -3   7      316.90      263.98     13.28 o
  -7  -3   7      957.08      907.27     15.75 o
  -6  -3   7       15.80       15.39      4.76 o
  -5  -3   7     1289.03     1302.06     21.96 o
  -4  -3   7     1082.79     1105.68     16.93 o
  -3  -3   7     2125.14     2016.94     23.95 o
  -2  -3   7     3167.14     3318.95     39.98 o
  -1  -3   7       49.08       43.69      4.59 o
   0  -3   7     3212.17     3088.06     34.60 o
   1  -3   7     5685.44     5885.19     57.04 o
   2  -3   7       33.47       45.34      6.72 o
   3  -3   7     2007.85     1965.77     26.06 o
   4  -3   7      629.66      614.80     10.62 o
   5  -3   7      492.26      529.69     11.96 o
   6  -3   7     1887.66     1819.46     46.21 o
   7  -3   7      674.42      658.91     17.05 o
   8  -3   7      950.57      952.90     31.92 o
   9  -3   7        7.43        5.76      7.83 o
  10  -3   7      375.12      358.34     21.49 o
  11  -3   7      310.73      319.53     24.07 o
  12  -3   7       59.62       64.92     15.48 o
 -12  -2   7       21.69       22.66     10.77 o
 -11  -2   7      121.35      149.38     15.59 o
 -10  -2   7        6.95        0.68     22.36 o
  -9  -2   7      169.28      200.96     13.99 o
  -8  -2   7       27.42        1.54      7.49 o
  -7  -2   7      238.40      242.23      9.42 o
  -6  -2   7      581.38      555.09     11.93 o
  -5  -2   7      793.39      747.13     13.69 o
  -4  -2   7      576.76      572.61     11.25 o
  -3  -2   7      366.84      408.81     11.61 o
  -2  -2   7     1954.96     1989.65     26.57 o
  -1  -2   7     3162.80     3352.16     35.16 o
   0  -2   7       35.76       31.82      3.25 o
   1  -2   7     7574.49     7947.39     74.56 o
   2  -2   7     3636.22     3764.48     53.12 o
   3  -2   7      100.95      133.20      4.56 o
   4  -2   7     1617.22     1552.23     19.23 o
   5  -2   7        3.19       12.06      3.22 o
   6  -2   7      571.99      579.55     16.93 o
   7  -2   7      851.93      910.14     16.15 o
   8  -2   7      251.48      254.71     13.01 o
   9  -2   7      562.17      535.66     14.82 o
  10  -2   7       22.30        6.13      6.23 o
  11  -2   7       71.45       65.86      8.26 o
  12  -2   7      186.79      214.96     20.64 o
 -12  -1   7        0.00        0.09      9.37 o
 -11  -1   7       89.90       97.32     13.27 o
 -10  -1   7       57.62       65.98     10.40 o
  -9  -1   7      167.46      189.75     13.27 o
  -8  -1   7     1053.28     1063.17     21.83 o
  -7  -1   7      178.01      185.75     10.14 o
  -6  -1   7      304.78      277.11      9.27 o
  -5  -1   7      472.38      472.02      9.87 o
  -4  -1   7       32.53       14.46      3.27 o
  -3  -1   7     4510.48     4409.18     42.76 o
  -2  -1   7      263.74      242.75      6.81 o
  -1  -1   7     2748.46     2795.13     30.31 o
   0  -1   7     1393.14     1286.90     17.82 o
   1  -1   7      751.35      949.10     12.83 o
   2  -1   7    11820.96    12211.27    119.98 o
   3  -1   7      316.56      339.06      7.20 o
   4  -1   7     5487.39     5697.20     54.64 o
   5  -1   7     4590.10     4724.04     54.60 o
   6  -1   7      218.71      203.72      7.81 o
   7  -1   7     1990.40     2113.01     27.91 o
   8  -1   7     1121.64     1191.69     28.01 o
   9  -1   7     1387.07     1387.49     23.12 o
  10  -1   7      491.82      504.48     17.99 o
  11  -1   7      362.06      376.02     13.81 o
  12  -1   7      159.15      158.66     15.48 o
  13  -1   7      297.91      289.61     20.64 o
 -12   0   7      175.56      169.15     17.17 o
 -11   0   7       12.41        0.08      9.06 o
 -10   0   7      264.94      297.40     17.45 o
  -9   0   7      471.18      437.24     20.99 o
  -8   0   7       74.27       78.31      7.86 o
  -7   0   7      328.93      311.07     10.98 o
  -6   0   7        8.78       10.00      4.51 o
  -5   0   7      900.35      940.64     16.51 o
  -4   0   7     2086.62     2238.93     31.03 o
  -3   0   7      324.90      297.97     10.68 o
  -2   0   7     2436.53     2443.45     29.32 o
  -1   0   7      866.64      973.06     13.10 o
   0   0   7     1278.36     1106.80     20.04 o
   1   0   7     1658.01     1734.78     20.80 o
   2   0   7      214.64      240.06      6.05 o
   3   0   7     3440.62     3215.83     40.07 o
   4   0   7        8.81       35.89      4.21 o
   5   0   7     5366.37     5299.30     54.72 o
   6   0   7     1091.88     1008.40     15.54 o
   7   0   7      351.46      340.15      9.83 o
   8   0   7      905.16      972.06     21.38 o
   9   0   7     1205.04     1158.83     20.55 o
  10   0   7      313.52      311.56     11.41 o
  11   0   7      197.36      168.32      9.83 o
  12   0   7        0.78        0.08      8.60 o
  13   0   7      516.57      545.74     27.51 o
  14   0   7      223.38      221.68     20.64 o
 -11   1   7       57.18       47.28     21.49 o
 -10   1   7       23.62       13.25      9.23 o
  -9   1   7      929.52      864.47     49.01 o
  -8   1   7      520.97      489.57     20.27 o
  -7   1   7      382.79      407.15     13.06 o
  -6   1   7     1252.33     1155.40     20.93 o
  -5   1   7        3.66        2.74      3.84 o
  -4   1   7     1722.14     1687.63     25.78 o
  -3   1   7     1334.76     1375.76     19.72 o
  -2   1   7     1350.07     1269.99     18.72 o
  -1   1   7     2141.65     2178.56     26.06 o
   0   1   7     3413.03     3691.12     39.61 o
   1   1   7     5129.96     4855.00     48.85 o
   2   1   7     2459.01     2666.30     37.83 o
   3   1   7      140.00      189.22      7.29 o
   4   1   7    17937.66    19195.82    209.43 o
   5   1   7     2449.09     2678.21     30.43 o
   6   1   7      281.63      287.99      9.51 o
   7   1   7     3037.79     2993.29     34.37 o
   8   1   7       11.67       12.59      4.24 o
   9   1   7     2063.55     2168.47     29.95 o
  10   1   7      138.80      141.96      8.47 o
  11   1   7       44.66       43.34      7.37 o
  12   1   7      351.06      402.30     22.36 o
  13   1   7      511.37      518.82     25.79 o
  14   1   7      113.33      111.45     15.48 o
  15   1   7       72.57       72.68     15.48 o
 -11   2   7       28.15        0.20     10.31 o
 -10   2   7       50.43       52.75     11.94 o
  -9   2   7      136.92      157.82     15.30 o
  -8   2   7      291.53      287.43     12.16 o
  -7   2   7      175.70      141.43      9.83 o
  -6   2   7      821.37      833.26     18.48 o
  -5   2   7      661.05      621.23     15.10 o
  -4   2   7      363.08      407.18     11.87 o
  -3   2   7     1612.82     1656.39     30.70 o
  -2   2   7      699.29      730.91     14.07 o
  -1   2   7     4045.33     4200.03     44.80 o
   0   2   7     1857.59     1731.71     22.79 o
   1   2   7      238.38      231.45      6.95 o
   2   2   7     2702.58     3066.70     40.72 o
   3   2   7      247.17      266.75      8.51 o
   4   2   7     4763.09     5716.57     69.28 o
   5   2   7     1666.53     1451.08     24.32 o
   6   2   7     1062.08     1150.51     15.54 o
   7   2   7     4058.78     4200.58     43.90 o
   8   2   7     2027.39     2133.46     47.45 o
   9   2   7      242.98      251.04      9.60 o
  10   2   7     2884.31     2871.92     37.56 o
  11   2   7       18.65       17.32      7.29 o
  12   2   7      328.70      283.29     18.91 o
  13   2   7       69.46       55.37     12.04 o
  14   2   7        6.82        0.01      8.60 o
  15   2   7      409.75      458.70     27.51 o
 -11   3   7        7.11       11.10     10.77 o
 -10   3   7       11.88       14.46     18.06 o
  -9   3   7       11.25       15.44      8.02 o
  -8   3   7       49.38       36.01      7.32 o
  -7   3   7      169.00      151.18     10.38 o
  -6   3   7      293.67      286.67     14.81 o
  -5   3   7     1070.35     1038.89     20.35 o
  -4   3   7      746.01      721.43     16.11 o
  -3   3   7     1124.26     1180.34     33.10 o
  -2   3   7     3017.29     2874.01     49.04 o
  -1   3   7     2708.69     2394.37     31.21 o
   0   3   7      121.24       99.02      6.45 o
   1   3   7    12823.81    13169.04    121.31 o
   2   3   7      492.26      367.24     19.67 o
   3   3   7     3045.89     3144.39     40.72 o
   4   3   7      444.95      561.06     12.16 o
   5   3   7     1436.69     1675.75     26.76 o
   6   3   7     6001.42     6642.09     55.56 o
   7   3   7      824.55      797.73     44.71 o
   8   3   7     2147.50     2263.97     30.05 o
   9   3   7     1221.86     1259.44     23.57 o
  10   3   7      190.84      197.62      8.49 o
  11   3   7      498.89      525.37     18.58 o
  12   3   7      249.55      252.52     18.91 o
  13   3   7      304.22      273.07     20.64 o
  14   3   7      784.36      759.90     32.67 o
  15   3   7       49.43       42.81     12.04 o
 -10   4   7        0.59        0.13      9.23 o
  -9   4   7      210.08      228.34     12.72 o
  -8   4   7       69.55       67.25      8.92 o
  -7   4   7       12.69        3.51      8.36 o
  -6   4   7      556.13      561.87     26.21 o
  -5   4   7       34.16       27.17      6.08 o
  -4   4   7     2157.48     2223.06     53.09 o
  -3   4   7     1392.69     1462.40     23.77 o
  -2   4   7        9.46        4.29      3.84 o
  -1   4   7     3376.67     3534.58     42.40 o
   0   4   7      392.22      451.31     10.04 o
   1   4   7     3311.66     3439.55     35.91 o
   2   4   7    22136.76    22571.89    212.96 o
   3   4   7      701.29      660.26     25.67 o
   4   4   7    11833.49    12730.07    121.46 o
   5   4   7     6619.05     7268.85     70.32 o
   6   4   7       15.89       16.01      2.98 o
   7   4   7     6272.03     6701.97     81.47 o
   8   4   7      193.08      234.15     13.16 o
   9   4   7     2990.84     3051.83     31.27 o
  10   4   7     1020.70      960.92     22.47 o
  11   4   7       58.18       67.93      9.06 o
  12   4   7       45.95       56.94     12.04 o
  13   4   7      437.97      441.96     24.07 o
  14   4   7       45.66       25.97     12.04 o
  15   4   7      170.87      160.06     18.91 o
  16   4   7       10.55        0.10     10.31 o
  -9   5   7        4.10        2.35      7.95 o
  -8   5   7      266.43      289.71     14.91 o
  -7   5   7      263.02      263.47     12.72 o
  -6   5   7       62.58       75.82      8.30 o
  -5   5   7      657.60      599.49     19.69 o
  -4   5   7      140.09      160.34      9.34 o
  -3   5   7     1082.33     1041.67     19.92 o
  -2   5   7       21.19       11.12      4.76 o
  -1   5   7        3.67        7.34      4.40 o
   0   5   7     1730.49     1464.63     29.24 o
   1   5   7       11.21        5.45      3.22 o
   2   5   7     4958.96     5038.37     55.64 o
   3   5   7      182.42      142.15      5.96 o
   4   5   7     1865.24     1966.59     24.48 o
   5   5   7      295.51      299.66      7.56 o
   6   5   7      611.90      604.99     11.23 o
   7   5   7      217.18      227.17      7.56 o
   8   5   7     1062.17     1120.02     22.23 o
   9   5   7      128.73      129.76      7.83 o
  10   5   7     1617.71     1648.13     25.06 o
  11   5   7      182.49      166.38     12.21 o
  12   5   7        4.19        8.70      8.60 o
  13   5   7      811.26      772.26     30.95 o
  14   5   7        2.36        5.85      8.60 o
  15   5   7      112.45      106.14     17.19 o
  16   5   7       87.34      101.27     15.48 o
  -9   6   7       69.92       80.34     10.62 o
  -8   6   7        0.00        0.22      7.32 o
  -7   6   7      103.18      106.42      9.55 o
  -6   6   7      216.00      213.79     11.91 o
  -5   6   7       65.30       63.20      7.86 o
  -4   6   7      574.04      616.98     17.05 o
  -3   6   7      178.60      180.04     10.22 o
  -2   6   7     1551.89     1498.84     30.06 o
  -1   6   7     1245.28     1214.01     20.55 o
   0   6   7      223.22      216.94      8.65 o
   1   6   7     2552.69     2562.34     33.50 o
   2   6   7       89.60       77.49      7.69 o
   3   6   7     2245.59     2395.63     28.70 o
   4   6   7      215.80      201.25      7.24 o
   5   6   7      515.94      449.80      9.56 o
   6   6   7     1079.50     1026.22     16.13 o
   7   6   7     2590.28     2581.54     30.96 o
   8   6   7     1963.51     2082.60     26.98 o
   9   6   7     1972.24     1915.41     42.99 o
  10   6   7       33.69       39.95      6.61 o
  11   6   7      948.35      990.72     21.56 o
  12   6   7      440.24      477.76     21.49 o
  13   6   7      267.37      256.43     20.64 o
  14   6   7      223.85      239.68     20.64 o
  15   6   7       16.39       35.16     12.04 o
  16   6   7       37.31       52.56     13.76 o
  -8   7   7      136.14      153.15     16.08 o
  -7   7   7       42.72       46.62     14.33 o
  -6   7   7      386.74      404.52     15.64 o
  -5   7   7       90.56       92.11      9.20 o
  -4   7   7      185.43      188.70     10.87 o
  -3   7   7      653.25      645.53     16.19 o
  -2   7   7       11.07        8.01      6.22 o
  -1   7   7     1949.87     1872.40     28.93 o
   0   7   7      341.25      303.98     13.69 o
   1   7   7      389.18      342.27     10.56 o
   2   7   7     2183.40     2158.20     56.03 o
   3   7   7       34.37       48.41      4.76 o
   4   7   7     1179.93     1204.30     19.46 o
   5   7   7      765.68      730.88     17.30 o
   6   7   7      516.66      581.56     22.42 o
   7   7   7     3011.38     3125.85     36.23 o
   8   7   7      309.92      284.04     10.24 o
   9   7   7      418.56      468.41     15.17 o
  10   7   7      772.46      764.19     20.67 o
  11   7   7      122.63      141.67     11.18 o
  12   7   7      363.05      386.50     15.17 o
  13   7   7        0.60        0.10      8.60 o
  14   7   7      487.05      409.51     25.79 o
  15   7   7       56.00       56.37     13.76 o
  16   7   7       60.39       52.83     13.76 o
  -7   8   7      241.36      232.78     16.64 o
  -6   8   7        0.08        0.00      6.48 o
  -5   8   7      351.32      346.37     14.69 o
  -4   8   7      217.42      209.51     13.80 o
  -3   8   7      343.04      344.26     13.41 o
  -2   8   7      627.82      620.56     16.52 o
  -1   8   7      243.82      235.61     10.51 o
   0   8   7     1255.67     1246.28     21.63 o
   1   8   7      538.95      538.07     14.06 o
   2   8   7      748.41      706.22     22.18 o
   3   8   7      750.54      788.96     16.08 o
   4   8   7        9.48       13.31      8.51 o
   5   8   7      233.41      233.27     12.06 o
   6   8   7      946.05      948.99     16.40 o
   7   8   7     1339.63     1333.80     27.42 o
   8   8   7      671.26      675.09     13.67 o
   9   8   7      252.07      249.85     12.73 o
  10   8   7     1063.23     1007.07     34.39 o
  11   8   7     1144.84     1116.34     28.37 o
  12   8   7       28.88       22.38     10.31 o
  13   8   7      126.72      111.10     13.76 o
  14   8   7       28.39       11.78     10.31 o
  15   8   7      149.15      145.76     17.19 o
  16   8   7       60.78       59.09     13.76 o
  -6   9   7       47.58       38.10     12.73 o
  -5   9   7      151.39      146.07     41.27 o
  -4   9   7      207.40      199.82     11.91 o
  -3   9   7       49.72       38.01      7.44 o
  -2   9   7      268.91      259.26     12.21 o
  -1   9   7      325.62      300.25     12.21 o
   0   9   7        2.86        0.00      8.92 o
   1   9   7      267.72      278.90     11.01 o
   2   9   7      676.44      632.07     14.82 o
   3   9   7     1240.19     1236.57     21.55 o
   4   9   7     2798.86     2733.77     35.40 o
   5   9   7       25.85       32.61      5.24 o
   6   9   7      435.52      441.63     11.83 o
   7   9   7     1191.60     1168.96     19.66 o
   8   9   7       33.13       39.18      9.46 o
   9   9   7      840.07      791.06     21.25 o
  10   9   7      736.49      752.25     23.21 o
  11   9   7       30.87       29.79      7.00 o
  12   9   7      111.19      143.81     15.48 o
  13   9   7       53.18       39.92     10.31 o
  14   9   7      208.77      230.07     18.91 o
  15   9   7        3.17       12.48     10.31 o
  16   9   7      118.08      122.89     18.91 o
  -5  10   7       82.49       83.63     15.48 o
  -4  10   7       25.12       36.96     11.98 o
  -3  10   7       96.48      114.92     14.44 o
  -2  10   7        1.03        4.94     11.18 o
  -1  10   7      219.79      224.89     15.57 o
   0  10   7      226.05      251.44     11.41 o
   1  10   7        4.87        0.10      5.17 o
   2  10   7      108.85      114.07     10.11 o
   3  10   7        1.41        0.01      4.56 o
   4  10   7      128.19      110.97      7.46 o
   5  10   7      335.67      362.67     11.06 o
   6  10   7       10.84        6.93      5.98 o
   7  10   7      616.01      602.10     14.07 o
   8  10   7      103.80      111.73     10.28 o
   9  10   7      109.46      135.37     24.07 o
  10  10   7        1.89        0.02      5.37 o
  11  10   7        0.08        0.01     13.76 o
  12  10   7      578.20      563.85     20.57 o
  13  10   7      502.32      516.88     27.51 o
  14  10   7       20.44       29.19     12.04 o
  15  10   7      209.71      242.55     20.64 o
  16  10   7       21.59       11.85     10.31 o
  -4  11   7       11.66        0.06     18.06 o
  -3  11   7       93.89       90.41     13.63 o
  -2  11   7      153.65      178.16     16.51 o
  -1  11   7        7.55        0.54      8.51 o
   0  11   7      267.02      256.92     16.89 o
   1  11   7      155.48      176.22     13.99 o
   2  11   7       90.04       85.82     10.49 o
   3  11   7      121.28      130.79      9.03 o
   4  11   7      253.54      236.74     10.56 o
   5  11   7       35.21       37.08      5.80 o
   6  11   7      163.19      172.72      9.47 o
   7  11   7       55.57       60.60      6.45 o
   8  11   7     1073.33     1068.85     26.43 o
   9  11   7      168.12      176.33     11.98 o
  10  11   7      994.46      971.87     25.45 o
  11  11   7      944.97     1009.01     27.18 o
  12  11   7      176.42      156.11     13.21 o
  13  11   7      131.05      177.85     18.91 o
  14  11   7       82.52      125.84     17.19 o
  15  11   7      157.93      166.09     18.91 o
  -3  12   7       35.71       52.79     12.73 o
  -2  12   7       26.21       17.11     13.76 o
  -1  12   7       25.54       20.42     10.75 o
   0  12   7        5.28        5.66      9.50 o
   1  12   7      144.43      153.07     13.99 o
   2  12   7       35.47       48.63     10.75 o
   3  12   7      293.32      265.39     16.11 o
   4  12   7     1130.37     1112.27     29.33 o
   5  12   7       30.82       18.54      6.45 o
   6  12   7      467.84      469.20     17.56 o
   7  12   7      345.18      371.41     16.51 o
   8  12   7       25.25       40.43      9.06 o
   9  12   7      468.36      528.04     27.51 o
  10  12   7      366.43      381.34     23.21 o
  11  12   7        0.32        0.09      9.46 o
  12  12   7      175.75      181.49     14.44 o
  13  12   7        4.89        6.83     10.31 o
  14  12   7      539.88      541.06     29.24 o
  15  12   7       13.88       30.44     12.04 o
  -2  13   7       60.27       82.80     14.87 o
  -1  13   7        9.66        0.00     10.75 o
   0  13   7      145.29      153.54     22.36 o
   1  13   7        9.60       10.05     14.61 o
   2  13   7       56.16       58.03     11.13 o
   3  13   7       38.29       59.82     20.64 o
   4  13   7        0.95        0.02      7.83 o
   5  13   7      759.00      693.47     23.95 o
   6  13   7       13.18        4.71      8.26 o
   7  13   7      496.82      537.49     32.67 o
   8  13   7       62.44       80.41     10.75 o
   9  13   7      199.13      223.57     13.99 o
  10  13   7       44.13       39.55     14.61 o
  11  13   7        6.55        0.01      7.00 o
  12  13   7      143.00      180.79     14.44 o
  13  13   7      114.32      112.98     15.48 o
  14  13   7        4.03        0.05     10.31 o
   0  14   7       64.10       72.11     14.61 o
   1  14   7       79.19       98.02     13.99 o
   2  14   7        0.97        0.00      9.50 o
   3  14   7       34.47       39.00     11.13 o
   4  14   7       17.08       29.42      9.50 o
   5  14   7       38.56       45.99     10.28 o
   6  14   7      298.22      363.78     29.24 o
   7  14   7        0.05        6.44     13.76 o
   8  14   7      272.31      257.47     27.51 o
   9  14   7        6.37        0.05     13.76 o
  10  14   7       30.83       40.80     15.48 o
  11  14   7       85.40       96.08     11.45 o
  12  14   7       48.59       55.27     13.76 o
  13  14   7       34.46       27.82     12.04 o
   2  15   7        3.55       12.18     10.75 o
   3  15   7       21.80        0.32      9.50 o
   4  15   7       58.65       57.32     11.98 o
   5  15   7       75.35       85.59     12.38 o
   6  15   7       27.41       67.80     18.91 o
   7  15   7      202.61      256.60     27.51 o
   8  15   7       13.55        8.68     15.48 o
   9  15   7       35.21       56.37     18.91 o
  10  15   7       27.43       34.34     17.19 o
  11  15   7        1.07        0.00     12.04 o
   5  16   7       11.88       10.03     15.48 o
   6  16   7       16.48       37.07     17.19 o
   7  16   7       13.97       45.15     18.91 o
   8  16   7      117.61      143.67     24.07 o
   9  16   7       16.90       30.38     18.91 o
  10  16   7       29.10       31.84     17.19 o
  -7 -13   8       13.77       19.30     15.48 o
  -6 -13   8       10.16        0.02     13.76 o
  -5 -13   8        9.07        0.19     13.76 o
  -4 -13   8        5.45        0.21     13.76 o
  -3 -13   8       24.61       41.54     17.19 o
  -2 -13   8       31.33       43.02     16.34 o
  -1 -13   8       83.13       87.90     13.94 o
   0 -13   8      194.60      159.39     31.82 o
  -9 -12   8       20.30       20.84     17.19 o
  -8 -12   8        6.37        2.97     15.48 o
  -7 -12   8      177.48      201.93     25.79 o
  -6 -12   8       66.81       81.62     18.91 o
  -5 -12   8      112.63      139.92     22.36 o
  -4 -12   8      201.50      237.91     25.79 o
  -3 -12   8       38.41       33.11     10.28 o
  -2 -12   8       50.66       57.87     11.50 o
  -1 -12   8       35.32       35.55     12.90 o
   0 -12   8       69.66       76.23     12.73 o
   1 -12   8      161.06      164.30     16.38 o
   2 -12   8       17.75       12.20     16.34 o
 -10 -11   8        0.69       13.03     17.19 o
  -9 -11   8       67.82       53.06     18.91 o
  -8 -11   8      150.10      157.33     24.07 o
  -7 -11   8        0.49        3.55     13.76 o
  -6 -11   8       75.62       83.00     18.91 o
  -5 -11   8       27.47       36.43     15.48 o
  -4 -11   8       65.07       81.03     18.91 o
  -3 -11   8      189.16      200.13     14.44 o
  -2 -11   8        4.41        2.41      8.51 o
  -1 -11   8      228.10      218.21     15.67 o
   0 -11   8       72.98       66.22     11.50 o
   1 -11   8       96.47       79.69     12.73 o
   2 -11   8      121.57      121.14     13.38 o
   3 -11   8        0.28       11.60      9.73 o
   4 -11   8      107.09       96.72     23.21 o
 -11 -10   8       17.41        7.31     17.19 o
 -10 -10   8      261.78      245.01     27.51 o
  -9 -10   8        0.18        5.60     15.48 o
  -8 -10   8       79.39      106.39     20.64 o
  -7 -10   8       78.69       76.66     17.19 o
  -6 -10   8       25.49       10.89     12.04 o
  -5 -10   8      147.53      178.37     22.36 o
  -4 -10   8        6.90        5.22      7.00 o
  -3 -10   8      103.73      122.66     13.76 o
  -2 -10   8      545.56      497.22     20.25 o
  -1 -10   8        4.67       20.68      9.06 o
   0 -10   8     1002.31      874.49     27.18 o
   1 -10   8      290.08      250.67     15.67 o
   2 -10   8      128.67      153.98     13.21 o
   3 -10   8      167.94      200.99     16.38 o
   4 -10   8       22.95        1.68      9.73 o
   5 -10   8      131.61      107.84     13.38 o
   6 -10   8       43.04       51.62     11.50 o
 -11  -9   8       26.70       13.55     17.19 o
 -10  -9   8       74.74       82.87     20.64 o
  -9  -9   8      295.66      335.89     29.24 o
  -8  -9   8        0.87        0.01     12.04 o
  -7  -9   8      358.89      385.31     29.24 o
  -6  -9   8      155.06      168.50     20.64 o
  -5  -9   8       15.13       15.27     13.76 o
  -4  -9   8      533.34      521.26     17.76 o
  -3  -9   8      177.60      137.23     13.76 o
  -2  -9   8       64.47       50.28     11.18 o
  -1  -9   8      266.35      292.16     16.11 o
   0  -9   8        7.03       13.34     11.18 o
   1  -9   8     1823.06     1617.80     36.24 o
   2  -9   8      274.94      188.15     15.17 o
   3  -9   8      546.38      514.68     21.78 o
   4  -9   8      339.65      352.45     18.12 o
   5  -9   8        1.66       11.36     11.18 o
   6  -9   8       61.85       74.68     11.98 o
   7  -9   8       22.99        0.01      9.73 o
 -12  -8   8        5.10        0.02     10.31 o
 -11  -8   8       64.61       73.60     18.91 o
 -10  -8   8      106.82      113.12     12.38 o
  -9  -8   8       10.13       12.18     17.19 o
  -8  -8   8      183.88      189.68     13.02 o
  -7  -8   8      122.71      103.74     18.91 o
  -6  -8   8      418.58      446.67     29.24 o
  -5  -8   8       59.11       47.29     13.76 o
  -4  -8   8      151.35      137.03      9.86 o
  -3  -8   8      752.53      786.21     22.72 o
  -2  -8   8        8.39       13.12      6.88 o
  -1  -8   8      619.81      673.84     43.85 o
   0  -8   8      212.89      202.19     12.38 o
   1  -8   8       11.94       12.57      8.60 o
   2  -8   8     1192.77     1169.59     30.32 o
   3  -8   8      505.26      469.47     19.34 o
   4  -8   8      399.97      413.78     18.82 o
   5  -8   8        8.51        0.48      7.29 o
   6  -8   8       81.74       82.66     24.07 o
   7  -8   8      132.36      175.67     15.81 o
   8  -8   8       40.62       24.42     13.76 o
 -12  -7   8        0.23        0.05      7.56 o
 -11  -7   8       94.46       93.85     15.48 o
 -10  -7   8      229.83      232.20     15.26 o
  -9  -7   8       74.79       86.87     11.13 o
  -8  -7   8      169.32      160.11     17.19 o
  -7  -7   8      305.64      307.47     15.26 o
  -6  -7   8       20.24        8.54      5.72 o
  -5  -7   8        5.95        8.66      3.84 o
  -4  -7   8      546.89      490.67     20.64 o
  -3  -7   8      937.74      923.18     23.95 o
  -2  -7   8     2534.65     2504.03     41.62 o
  -1  -7   8       30.74       33.06      6.61 o
   0  -7   8     1180.73     1179.00     26.67 o
   1  -7   8      416.78      378.83     20.64 o
   2  -7   8       11.80       14.77      6.61 o
   3  -7   8      768.76      749.03     21.78 o
   4  -7   8      288.81      268.79     24.94 o
   5  -7   8     1824.13     1668.35     38.18 o
   6  -7   8      465.97      439.18     24.94 o
   7  -7   8       51.36       56.93     10.28 o
   8  -7   8      312.60      283.27     24.07 o
   9  -7   8       39.09       26.05     15.48 o
 -12  -6   8      330.25      342.03     17.23 o
 -11  -6   8      107.06       90.84     16.81 o
 -10  -6   8       55.35       41.11     12.04 o
  -9  -6   8      527.55      518.79     20.64 o
  -8  -6   8      259.06      248.46     13.99 o
  -7  -6   8      349.17      352.62     15.59 o
  -6  -6   8      353.65      370.41     13.99 o
  -5  -6   8       29.49       25.33      5.42 o
  -4  -6   8     1541.22     1570.24     24.34 o
  -3  -6   8      916.33      868.15     20.34 o
  -2  -6   8      393.91      384.53     13.21 o
  -1  -6   8      438.66      446.24     16.38 o
   0  -6   8        1.06        0.54      4.86 o
   1  -6   8     2165.05     2030.52     51.58 o
   2  -6   8      410.59      438.95     25.79 o
   3  -6   8       83.86      101.94      9.06 o
   4  -6   8     1164.55     1111.06     27.89 o
   5  -6   8        4.95        5.48      7.29 o
   6  -6   8      118.10      136.51     12.04 o
   7  -6   8      238.76      243.88     24.94 o
   8  -6   8       30.23       46.68     10.28 o
   9  -6   8      154.50      155.89     20.64 o
  10  -6   8        1.49        0.05     12.04 o
 -12  -5   8      199.46      157.60     13.09 o
 -11  -5   8       84.02       84.48     10.10 o
 -10  -5   8      361.63      354.64     16.03 o
  -9  -5   8       35.57       28.81      7.44 o
  -8  -5   8      218.42      238.40     15.48 o
  -7  -5   8      193.58      197.54     12.73 o
  -6  -5   8      406.79      434.24     11.41 o
  -5  -5   8     1206.94     1081.87     20.35 o
  -4  -5   8       40.54       36.05      7.00 o
  -3  -5   8      944.78      951.01     18.92 o
  -2  -5   8      650.97      606.68     13.09 o
  -1  -5   8     3868.71     3957.52     47.90 o
   0  -5   8      468.76      405.44      8.95 o
   1  -5   8      633.93      664.46     18.91 o
   2  -5   8     4245.54     4142.22     61.87 o
   3  -5   8      471.11      423.10     15.17 o
   4  -5   8     1165.29     1236.35     27.34 o
   5  -5   8      149.79      150.21     10.75 o
   6  -5   8      305.73      278.88     23.21 o
   7  -5   8      342.91      377.25     18.06 o
   8  -5   8      127.37      185.20     16.34 o
   9  -5   8       71.61       72.16     15.48 o
  10  -5   8      223.37      244.57     22.36 o
  11  -5   8        3.61        0.01     12.04 o
 -12  -4   8       32.24       31.93     11.18 o
 -11  -4   8       30.05        5.32     10.75 o
 -10  -4   8      651.66      620.04     20.10 o
  -9  -4   8      406.27      374.58     15.33 o
  -8  -4   8      266.76      231.73     12.79 o
  -7  -4   8      646.36      637.01     19.82 o
  -6  -4   8       37.68       23.17      4.40 o
  -5  -4   8      261.76      292.08     11.23 o
  -4  -4   8      636.65      581.14     11.25 o
  -3  -4   8      317.08      313.42     11.60 o
  -2  -4   8     2752.40     2810.29     35.30 o
  -1  -4   8     1957.37     2126.13     31.69 o
   0  -4   8      476.70      421.65      9.34 o
   1  -4   8     3945.17     4081.83     45.26 o
   2  -4   8      261.61      282.49      7.86 o
   3  -4   8     3370.78     3434.21     48.95 o
   4  -4   8        0.78        5.17     11.18 o
   5  -4   8      164.30      137.83     10.28 o
   6  -4   8      189.56      162.42     10.95 o
   7  -4   8       29.52       25.17      7.83 o
   8  -4   8      831.75      763.13     24.23 o
   9  -4   8      142.58      138.04     17.19 o
  10  -4   8       80.12       84.50     15.48 o
  11  -4   8      143.64      158.23     20.64 o
  12  -4   8        0.03        0.00     13.76 o
 -12  -3   8       30.23        0.12      9.37 o
 -11  -3   8       68.53       75.32     13.02 o
 -10  -3   8        6.20        0.05     25.79 o
  -9  -3   8      269.74      257.42     13.81 o
  -8  -3   8      129.77      120.71      9.53 o
  -7  -3   8      144.47      142.98      9.03 o
  -6  -3   8     1708.61     1671.96     30.32 o
  -5  -3   8        5.67        3.20      4.49 o
  -4  -3   8     1077.63     1117.85     16.93 o
  -3  -3   8     2115.82     2128.32     29.80 o
  -2  -3   8      196.66      216.64     10.27 o
  -1  -3   8      917.13      757.59     21.49 o
   0  -3   8      987.89     1079.01     16.40 o
   1  -3   8      602.98      535.56     10.62 o
   2  -3   8     3703.97     3635.82     38.92 o
   3  -3   8      105.23      109.01      8.19 o
   4  -3   8     5102.03     5280.64     59.73 o
   5  -3   8       16.99       22.10      3.72 o
   6  -3   8      665.83      648.20     13.90 o
   7  -3   8     1014.51      997.75     24.91 o
   8  -3   8      216.19      201.63     13.21 o
   9  -3   8      336.32      322.36     22.36 o
  10  -3   8       81.43      110.94     15.48 o
  11  -3   8      261.79      254.98     22.36 o
  12  -3   8      122.00      158.69     20.64 o
 -12  -2   8        0.04        0.17     12.90 o
 -11  -2   8       41.35       29.79     10.40 o
 -10  -2   8       33.88       18.78      9.23 o
  -9  -2   8       71.08       69.58     26.66 o
  -8  -2   8      239.77      217.18     11.76 o
  -7  -2   8       39.96       31.67      6.92 o
  -6  -2   8      305.01      311.71     10.16 o
  -5  -2   8      837.18      778.18     12.82 o
  -4  -2   8      137.30      142.84      5.96 o
  -3  -2   8     1827.76     1735.86     25.95 o
  -2  -2   8     1249.38     1232.54     17.25 o
  -1  -2   8     1258.29     1298.15     18.08 o
   0  -2   8      776.42      770.58     13.13 o
   1  -2   8     1054.43     1214.08     16.40 o
   2  -2   8     3332.43     3290.60     39.54 o
   3  -2   8      796.79      842.34     13.49 o
   4  -2   8      529.15      493.33     10.12 o
   5  -2   8     4739.97     4686.62     75.72 o
   6  -2   8       25.62       35.73      4.56 o
   7  -2   8      872.34      833.43     16.40 o
   8  -2   8     2986.61     2921.30     37.37 o
   9  -2   8      632.17      604.61     27.51 o
  10  -2   8     1652.64     1605.85     66.21 o
  11  -2   8      204.22      204.26     18.91 o
  12  -2   8       92.58      128.08     17.19 o
 -12  -1   8      119.63      116.18     15.04 o
 -11  -1   8        4.54        0.19     18.91 o
 -10  -1   8       62.71       64.23     16.34 o
  -9  -1   8      102.76      124.06     13.99 o
  -8  -1   8        9.36        1.30      8.60 o
  -7  -1   8      511.59      483.82     14.13 o
  -6  -1   8      355.87      351.12      9.70 o
  -5  -1   8      171.90      168.41      6.67 o
  -4  -1   8     1113.31     1084.39     16.84 o
  -3  -1   8       23.43       20.38      3.73 o
  -2  -1   8     2854.61     2656.41     30.56 o
  -1  -1   8     1866.34     1981.47     25.66 o
   0  -1   8     1368.75     1270.87     24.07 o
   1  -1   8     1756.35     1913.39     27.64 o
   2  -1   8     1350.30     1544.85     28.50 o
   3  -1   8     2053.23     2078.05     23.78 o
   4  -1   8      686.51      554.70     12.23 o
   5  -1   8      264.18      244.37      7.24 o
   6  -1   8     2981.99     2984.72     34.95 o
   7  -1   8      119.40      130.09      7.56 o
   8  -1   8      664.16      682.93     15.08 o
   9  -1   8     1795.80     1818.61     32.67 o
  10  -1   8       12.46        2.94      6.08 o
  11  -1   8        4.63       10.77      6.61 o
  12  -1   8       43.92       39.17      7.83 o
 -11   0   8      187.85      219.37     18.45 o
 -10   0   8        0.15        0.11      7.69 o
  -9   0   8      227.99      246.01     16.86 o
  -8   0   8      194.15      205.33     10.38 o
  -7   0   8        3.83        0.03      7.01 o
  -6   0   8      556.36      580.42     14.48 o
  -5   0   8      126.12      130.04     11.26 o
  -4   0   8       53.65       52.33      8.52 o
  -3   0   8     2209.42     2279.29     25.41 o
  -2   0   8      713.40      739.17     11.54 o
  -1   0   8     4329.03     4368.95     41.58 o
   0   0   8      523.64      553.05      8.92 o
   1   0   8     8474.07     8733.88     86.37 o
   2   0   8     5494.82     5504.00     53.08 o
   3   0   8      227.43      298.60      9.46 o
   4   0   8     5236.49     5517.03     57.07 o
   5   0   8      323.91      385.11      9.20 o
   6   0   8     2492.18     2711.62     31.68 o
   7   0   8     1990.22     2013.78     26.77 o
   8   0   8      233.32      280.42      9.83 o
   9   0   8     4930.80     4983.25     66.20 o
  10   0   8      921.02      859.42     21.25 o
  11   0   8     1952.75     1964.17     35.86 o
  12   0   8      748.87      738.09     29.24 o
  13   0   8      192.93      222.65     18.91 o
  14   0   8       12.75        5.12     10.31 o
 -11   1   8        0.09        3.16      9.37 o
 -10   1   8      109.06      119.94     14.31 o
  -9   1   8       33.45       29.27      9.23 o
  -8   1   8      288.09      299.50     13.20 o
  -7   1   8       98.59      105.01      8.30 o
  -6   1   8      304.74      303.89     11.41 o
  -5   1   8     1901.31     1924.23     29.38 o
  -4   1   8       61.73       72.62      7.64 o
  -3   1   8     2875.24     2845.43     34.43 o
  -2   1   8     1760.12     1696.53     23.71 o
  -1   1   8       13.22       17.55      4.24 o
   0   1   8     4699.98     4687.53     47.86 o
   1   1   8     1425.98     1321.66     18.19 o
   2   1   8    12782.10    13773.21    151.76 o
   3   1   8     2155.77     1987.22     30.98 o
   4   1   8     2683.36     3086.23     42.51 o
   5   1   8     1844.79     1817.57     30.95 o
   6   1   8        4.71        4.76      2.98 o
   7   1   8      388.10      406.80      9.93 o
   8   1   8      932.91      935.58     17.85 o
   9   1   8       56.16       71.36      7.29 o
  10   1   8     1469.88     1434.63     27.97 o
  11   1   8     1668.40     1753.68     32.83 o
  12   1   8      390.17      401.52     22.36 o
  13   1   8       31.56       28.98     10.31 o
  14   1   8        4.04        5.78      8.60 o
 -11   2   8        2.30        0.00      9.37 o
 -10   2   8       77.12       95.67     14.61 o
  -9   2   8      300.95      346.37     19.01 o
  -8   2   8       86.89       87.92      8.92 o
  -7   2   8      317.93      309.74     12.72 o
  -6   2   8      934.99      935.65     19.92 o
  -5   2   8        0.81        0.26      4.68 o
  -4   2   8     1344.07     1430.82     22.77 o
  -3   2   8       64.16       52.86      5.96 o
  -2   2   8     2697.30     2665.46     33.57 o
  -1   2   8     4581.47     4592.80     79.87 o
   0   2   8        0.38        1.90      3.22 o
   1   2   8     1302.70     1315.67     19.50 o
   2   2   8      175.78      188.21      5.56 o
   3   2   8    14524.21    15718.53    171.25 o
   4   2   8     6778.08     7168.18    106.61 o
   5   2   8       58.71       48.59      4.86 o
   6   2   8     2161.82     2099.97     24.78 o
   7   2   8     1136.92     1131.08     24.51 o
   8   2   8       28.21       32.28      4.43 o
   9   2   8     1254.58     1347.21     24.91 o
  10   2   8        8.56       10.37      5.37 o
  11   2   8      182.96      175.18     15.48 o
  12   2   8        3.95        0.17      6.88 o
  13   2   8      247.76      229.21     18.91 o
  14   2   8       92.55      103.07     15.48 o
  15   2   8        8.73        6.94     10.31 o
 -10   3   8       13.10       13.23     15.48 o
  -9   3   8      314.22      309.93     14.48 o
  -8   3   8       56.33       78.35     10.78 o
  -7   3   8       79.93       91.12      8.92 o
  -6   3   8      259.18      270.27     12.03 o
  -5   3   8      262.69      271.87     13.76 o
  -4   3   8      917.25      954.46     18.53 o
  -3   3   8     1224.57     1132.38     20.55 o
  -2   3   8      171.59      180.29      8.65 o
  -1   3   8     4112.60     3750.71     42.80 o
   0   3   8     2168.77     2391.85     30.04 o
   1   3   8      262.61      274.13      8.35 o
   2   3   8     8322.67     8458.11     78.78 o
   3   3   8      649.77      666.07     18.06 o
   4   3   8     2010.70     2015.96     46.43 o
   5   3   8       36.34       21.14      3.65 o
   6   3   8       31.81       35.37      2.98 o
   7   3   8     3228.74     3413.14     39.37 o
   8   3   8      613.38      569.90     16.18 o
   9   3   8     1565.13     1626.06     27.89 o
  10   3   8     1924.06     1949.95     45.57 o
  11   3   8      412.65      469.33     22.36 o
  12   3   8     1096.66     1129.26     37.83 o
  13   3   8        4.72       22.71     10.31 o
  14   3   8      391.96      363.44     24.07 o
  15   3   8       25.01       20.92     12.04 o
 -10   4   8       17.98        7.43     10.60 o
  -9   4   8        2.59        2.38      6.63 o
  -8   4   8      111.18      114.44     10.51 o
  -7   4   8      102.32      107.07      9.45 o
  -6   4   8       18.15       24.07      6.17 o
  -5   4   8     1137.89     1140.30     22.38 o
  -4   4   8     1735.80     1685.80     27.99 o
  -3   4   8     1121.62     1083.32     20.55 o
  -2   4   8     1854.06     1777.93     26.19 o
  -1   4   8      236.65      305.37     10.04 o
   0   4   8      947.71      910.25     16.08 o
   1   4   8     2697.01     2910.56     33.02 o
   2   4   8      886.12      859.78     21.68 o
   3   4   8     5998.79     6164.76     66.67 o
   4   4   8       54.20       48.49      4.56 o
   5   4   8     1320.93     1436.74     19.44 o
   6   4   8     1062.79     1059.88     16.40 o
   7   4   8       49.46       45.55      3.61 o
   8   4   8     2176.83     2212.34     22.92 o
   9   4   8      483.60      519.79     30.09 o
  10   4   8      601.15      570.21     15.67 o
  11   4   8      532.80      504.63     24.07 o
  12   4   8       95.46       94.85     12.04 o
  13   4   8      109.62      154.07     17.19 o
  14   4   8       79.24       93.17     15.48 o
  15   4   8       27.02        8.15     10.31 o
  -9   5   8      113.19      122.63     11.23 o
  -8   5   8        0.99        0.04      6.81 o
  -7   5   8      156.81      162.75     11.12 o
  -6   5   8      172.50      164.68     10.51 o
  -5   5   8       11.35        5.43      5.73 o
  -4   5   8      747.29      746.42     18.53 o
  -3   5   8      193.80      181.92      9.67 o
  -2   5   8     1547.44     1564.83     33.68 o
  -1   5   8     2142.13     2058.13     28.56 o
   0   5   8       46.62       46.63     13.01 o
   1   5   8      914.28      839.26     15.08 o
   2   5   8      548.72      697.20     14.15 o
   3   5   8     4228.96     4038.98     46.24 o
   4   5   8     2577.54     2400.89     26.81 o
   5   5   8        0.14        0.22      2.60 o
   6   5   8     1998.00     2021.69     42.05 o
   7   5   8     1341.05     1263.29     17.47 o
   8   5   8      512.58      554.40     14.69 o
   9   5   8     3183.62     3243.80     46.16 o
  10   5   8      114.97      101.53     12.04 o
  11   5   8      244.43      237.45     17.19 o
  12   5   8      157.37      145.14     15.48 o
  13   5   8      221.72      222.47     18.91 o
  14   5   8      183.43      225.73     20.64 o
  15   5   8        0.46        0.07     10.31 o
  16   5   8      102.60      110.49     17.19 o
  -8   6   8       80.20       82.00     10.07 o
  -7   6   8       25.37       22.94      7.66 o
  -6   6   8      203.46      214.33     12.03 o
  -5   6   8      186.54      179.23     10.87 o
  -4   6   8      136.21      146.50     10.38 o
  -3   6   8      669.51      661.19     17.05 o
  -2   6   8       43.08       42.27      7.56 o
  -1   6   8     1156.51     1160.89     20.55 o
   0   6   8     1115.81     1069.33     19.32 o
   1   6   8      411.15      348.83     10.83 o
   2   6   8      618.35      565.19     12.83 o
   3   6   8      340.18      361.64     10.22 o
   4   6   8      653.79      673.68     12.22 o
   5   6   8      963.81      903.55     15.89 o
   6   6   8       85.34       75.61      6.70 o
   7   6   8     2543.80     2559.81     30.37 o
   8   6   8      483.98      452.31     10.83 o
   9   6   8      234.65      244.06      9.86 o
  10   6   8     1086.58     1112.84     36.12 o
  11   6   8        3.61        0.22      6.88 o
  12   6   8      109.61       79.59     12.04 o
  13   6   8      267.86      259.04     20.64 o
  14   6   8       82.45       51.52     12.04 o
  15   6   8      162.49      182.51     18.91 o
  16   6   8       18.32       24.81     12.04 o
  -8   7   8       43.66       38.92      9.45 o
  -7   7   8      109.82      108.50     11.41 o
  -6   7   8        7.85        0.00      6.24 o
  -5   7   8      187.15      190.97     11.55 o
  -4   7   8      414.73      411.35     14.64 o
  -3   7   8       48.05       53.09      7.13 o
  -2   7   8      352.43      346.19     13.59 o
  -1   7   8      345.49      359.06     15.47 o
   0   7   8     1086.79     1089.10     20.89 o
   1   7   8     1626.34     1619.17     24.33 o
   2   7   8        0.14        3.84      3.54 o
   3   7   8     2097.36     1997.39     27.06 o
   4   7   8       11.10       10.46      3.97 o
   5   7   8      454.86      428.18     16.66 o
   6   7   8     1472.06     1447.60     21.11 o
   7   7   8       80.64       79.96      5.59 o
   8   7   8     3150.93     3161.05     37.23 o
   9   7   8       84.97       79.79      8.51 o
  10   7   8      490.72      477.36     24.07 o
  11   7   8      656.71      689.42     27.51 o
  12   7   8       19.44       25.08      8.60 o
  13   7   8     1081.10     1164.46     41.27 o
  14   7   8       29.12       22.62     12.04 o
  15   7   8      179.96      178.44     18.91 o
  16   7   8      135.89      175.35     20.64 o
  -7   8   8       41.73       57.40      9.45 o
  -6   8   8      170.93      172.89     12.78 o
  -5   8   8        1.58        0.00      6.48 o
  -4   8   8      342.70      350.57     14.13 o
  -3   8   8      207.90      194.21     11.58 o
  -2   8   8        1.35        0.19      5.23 o
  -1   8   8      661.91      657.02     17.05 o
   0   8   8      365.65      369.87     22.52 o
   1   8   8      309.40      314.15     11.06 o
   2   8   8      394.52      408.69     12.06 o
   3   8   8      365.32      362.78     11.06 o
   4   8   8     3250.74     3280.52     39.80 o
   5   8   8       27.40       28.85      4.96 o
   6   8   8      970.73      956.81     16.82 o
   7   8   8     1371.00     1372.17     36.13 o
   8   8   8      290.86      310.68     10.12 o
   9   8   8      630.33      622.58     18.24 o
  10   8   8       29.22       24.44      8.60 o
  11   8   8      410.54      356.76     20.64 o
  12   8   8      273.66      245.98     18.91 o
  13   8   8        4.25        0.07      8.60 o
  14   8   8      605.05      611.54     29.24 o
  15   8   8      100.46      105.72     17.19 o
  16   8   8      268.31      273.55     22.36 o
  -6   9   8        9.80       10.84     13.76 o
  -5   9   8      196.37      196.98     17.19 o
  -4   9   8       32.93       34.45      7.56 o
  -3   9   8      360.68      358.72     14.79 o
  -2   9   8      149.72      161.87      9.81 o
  -1   9   8      231.36      234.77     11.01 o
   0   9   8      104.44      106.70      8.65 o
   1   9   8      254.27      256.61     10.56 o
   2   9   8       14.52       11.25      5.86 o
   3   9   8      408.91      373.17     20.88 o
   4   9   8        7.66        5.38      4.49 o
   5   9   8     1097.64     1081.89     19.46 o
   6   9   8      188.30      179.97      8.57 o
   7   9   8     1105.36     1082.59     18.40 o
   8   9   8      855.99      856.72     23.21 o
   9   9   8     1059.34     1067.46     24.91 o
  10   9   8      733.92      749.81     29.24 o
  11   9   8       20.93       26.73     10.31 o
  12   9   8       74.86       78.53     13.76 o
  13   9   8      114.78      137.15     15.48 o
  14   9   8        1.63        3.63      8.60 o
  15   9   8      150.20      161.26     18.91 o
  16   9   8       92.52       89.92     17.19 o
  -5  10   8       47.23       46.73     12.73 o
  -4  10   8      135.18      124.36     14.31 o
  -3  10   8       18.03       31.39     15.48 o
  -2  10   8      323.56      343.24     14.29 o
  -1  10   8      151.15      145.58     10.38 o
   0  10   8      958.42      847.28     19.91 o
   1  10   8      304.97      271.96     11.76 o
   2  10   8       35.78       22.37      9.13 o
   3  10   8       93.45       97.42      7.81 o
   4  10   8       31.75       40.52      5.80 o
   5  10   8      168.45      175.73      8.83 o
   6  10   8      878.55      900.28     22.90 o
   7  10   8      141.71      156.09      8.83 o
   8  10   8      328.36      313.72     15.17 o
   9  10   8      971.64      936.78     23.69 o
  10  10   8       21.68       12.61      8.60 o
  11  10   8       23.54       24.74     10.31 o
  12  10   8        7.59        1.33      8.60 o
  13  10   8        3.31        0.05     10.31 o
  14  10   8       44.89       44.89     13.76 o
  15  10   8       21.67       23.52     12.04 o
  -4  11   8       53.20       64.08     13.63 o
  -3  11   8      114.01      128.98     17.19 o
  -2  11   8        9.96       11.93     10.31 o
  -1  11   8      166.19      200.65     20.64 o
   0  11   8      129.89      146.59     14.44 o
   1  11   8      168.69      199.31     16.13 o
   2  11   8       28.05       44.43      6.99 o
   3  11   8      553.86      493.12     14.82 o
   4  11   8     1031.25     1030.12     20.55 o
   5  11   8       30.82       21.19      5.80 o
   6  11   8      480.02      515.20     15.09 o
   7  11   8      849.85      831.70     21.80 o
   8  11   8       13.61        8.66      7.73 o
   9  11   8      439.40      465.52     17.60 o
  10  11   8        0.49        0.00      8.60 o
  11  11   8      553.99      533.48     25.79 o
  12  11   8       79.84       62.66     13.76 o
  13  11   8       79.96       77.97     15.48 o
  14  11   8       11.05       14.54     12.04 o
  15  11   8      242.38      263.27     22.36 o
  -3  12   8       51.56       64.14     13.99 o
  -2  12   8        6.54       13.29     11.18 o
  -1  12   8       32.02       41.96     11.13 o
   0  12   8       75.83       79.37     13.21 o
   1  12   8        9.95       12.49      9.06 o
   2  12   8      188.04      167.27     23.21 o
   3  12   8       25.95       27.18     12.04 o
   4  12   8       11.04       11.65      6.24 o
   5  12   8      140.74      153.85      9.83 o
   6  12   8      232.31      222.85     11.06 o
   7  12   8      366.08      364.81     16.51 o
   8  12   8      915.48     1000.85     26.43 o
   9  12   8       12.01        0.12      6.61 o
  10  12   8      743.69      700.10     29.24 o
  11  12   8      272.94      296.10     20.64 o
  12  12   8      134.39      131.46     17.19 o
  13  12   8       50.11       53.42     13.76 o
  14  12   8       18.17        5.47     10.31 o
  15  12   8      141.42      148.70     18.91 o
  -1  13   8       25.14       20.68     11.13 o
   0  13   8       13.88        6.04     10.75 o
   1  13   8      451.18      422.45     21.49 o
   2  13   8       91.31       80.15     19.78 o
   3  13   8       33.78       22.10     22.36 o
   4  13   8       35.11       38.32      9.50 o
   5  13   8        0.03        3.33      8.26 o
   6  13   8      280.41      278.51     25.79 o
   7  13   8      277.76      253.23     14.87 o
   8  13   8       39.07       37.46      9.06 o
   9  13   8      614.05      665.95     22.72 o
  10  13   8        1.59        1.43     10.31 o
  11  13   8      105.40      131.71     17.19 o
  12  13   8       57.62       53.64     13.76 o
  13  13   8       33.69       28.70     12.04 o
  14  13   8      115.74      117.59     17.19 o
   0  14   8       83.39       99.70     21.49 o
   1  14   8        7.84       20.29     11.50 o
   2  14   8       56.29       65.74     12.38 o
   3  14   8        0.21        3.80      9.06 o
   4  14   8       95.81      116.49     13.21 o
   5  14   8       51.39       78.54     11.13 o
   6  14   8       21.30       12.48      9.06 o
   7  14   8      135.54      169.75     22.36 o
   8  14   8        0.41        7.03     13.76 o
   9  14   8      222.09      238.58     25.79 o
  10  14   8       18.85       19.48     10.31 o
  11  14   8       34.89       31.07     12.04 o
  12  14   8      252.70      260.75     20.64 o
  13  14   8       35.66       42.16     13.76 o
   3  15   8       31.62       21.57     10.75 o
   4  15   8        0.10        0.01      8.26 o
   5  15   8       73.36       89.65     12.38 o
   6  15   8       65.23       95.52     20.64 o
   7  15   8        9.63       11.79     13.76 o
   8  15   8      156.81      174.08     24.07 o
   9  15   8        0.03        0.03     12.04 o
   6  16   8       51.82       58.95     18.91 o
   7  16   8       50.48       40.97     17.19 o
   8  16   8       19.93       26.21     15.48 o
   9  16   8      126.54      154.58     24.07 o
  -5 -13   9        0.53        0.01     13.76 o
  -4 -13   9       66.77       58.01     18.91 o
  -3 -13   9        2.83        0.01     13.76 o
  -2 -13   9       18.26        1.10      9.50 o
  -8 -12   9       28.59       31.72     17.19 o
  -7 -12   9        9.35       14.34     15.48 o
  -6 -12   9       73.90       61.56     18.91 o
  -5 -12   9       55.86       28.03     17.19 o
  -4 -12   9       23.47       23.92     15.48 o
  -3 -12   9       61.95       71.69     12.90 o
  -2 -12   9        8.84        0.01      8.51 o
  -1 -12   9       71.40       74.08     12.73 o
   0 -12   9       58.33       55.28     11.98 o
   1 -12   9       38.85       41.36     11.50 o
  -9 -11   9       20.51       19.07     17.19 o
  -8 -11   9       41.17       33.64     17.19 o
  -7 -11   9      179.64      193.02     25.79 o
  -6 -11   9        1.59        0.02     12.04 o
  -5 -11   9      150.02      145.21     22.36 o
  -4 -11   9      177.61      174.08     22.36 o
  -3 -11   9      141.55      175.61     13.99 o
  -2 -11   9      212.36      227.33     16.11 o
  -1 -11   9       27.57       26.78      9.73 o
   0 -11   9       67.72       71.65     15.48 o
   1 -11   9       43.73       41.79     10.95 o
   2 -11   9       15.28       20.09      9.73 o
   3 -11   9      124.16      139.11     14.44 o
 -10 -10   9        7.12        3.94     15.48 o
  -9 -10   9      239.51      252.82     29.24 o
  -8 -10   9       52.97       61.16     18.91 o
  -7 -10   9       56.86       44.37     15.48 o
  -6 -10   9       79.32       81.44     18.91 o
  -5 -10   9       35.43       18.16     13.76 o
  -4 -10   9      257.51      256.53     24.07 o
  -3 -10   9      186.06      169.25     24.07 o
  -2 -10   9      152.50      176.19     13.63 o
  -1 -10   9      458.65      458.91     41.27 o
   0 -10   9      225.03      215.06     15.67 o
   1 -10   9      246.43      224.84     15.67 o
   2 -10   9       80.21       70.13     11.50 o
   3 -10   9        5.31        0.27      7.83 o
   4 -10   9       61.78       42.45     10.28 o
   5 -10   9        0.85        0.03     13.76 o
 -10  -9   9       45.03       44.92     18.91 o
  -9  -9   9        2.22        0.01     13.76 o
  -8  -9   9      254.46      291.86     27.51 o
  -7  -9   9       22.84       21.80     15.48 o
  -6  -9   9      306.38      308.85     27.51 o
  -5  -9   9      503.24      523.60     30.95 o
  -4  -9   9        0.20        0.19     10.31 o
  -3  -9   9      394.64      384.51     18.06 o
  -2  -9   9      184.94      196.16     13.63 o
  -1  -9   9      221.60      258.93     15.67 o
   0  -9   9      345.14      313.54     16.89 o
   1  -9   9       23.36       29.25     13.76 o
   2  -9   9       96.82       97.49     12.73 o
   3  -9   9      114.64       97.93     11.50 o
   4  -9   9       57.19       72.16     10.95 o
   5  -9   9      379.52      350.75     20.04 o
   6  -9   9       32.08       26.20     15.48 o
   7  -9   9       71.26       71.64     18.91 o
 -11  -8   9        1.34        0.02      7.51 o
 -10  -8   9      176.48      169.03     17.19 o
  -9  -8   9      115.62      140.20     12.73 o
  -8  -8   9       11.18        0.05     13.76 o
  -7  -8   9      947.25      900.51     42.99 o
  -6  -8   9       47.28       53.12     15.48 o
  -5  -8   9      291.40      310.28     24.07 o
  -4  -8   9      176.83      159.35     12.38 o
  -3  -8   9       30.02       32.79      8.26 o
  -2  -8   9      245.14      241.88     13.63 o
  -1  -8   9       19.24        4.76      6.61 o
   0  -8   9      148.39      172.52     11.98 o
   1  -8   9       40.86       71.71     10.28 o
   2  -8   9       37.53       26.98      9.06 o
   3  -8   9      357.08      376.48     17.60 o
   4  -8   9      292.21      294.10     16.89 o
   5  -8   9        6.80        0.03      7.83 o
   6  -8   9       76.99       67.29     15.48 o
   7  -8   9        0.72        0.08     12.04 o
   8  -8   9       81.66       56.44     17.19 o
 -11  -7   9        2.02        1.68      7.44 o
 -10  -7   9        0.10        0.09     16.34 o
  -9  -7   9      102.61      131.90     12.38 o
  -8  -7   9       92.05      103.52     11.13 o
  -7  -7   9      171.12      186.52     12.73 o
  -6  -7   9      192.57      220.83     12.73 o
  -5  -7   9      295.43      322.15     16.34 o
  -4  -7   9      645.08      645.48     20.25 o
  -3  -7   9      656.61      642.53     19.82 o
  -2  -7   9      328.46      330.44     18.06 o
  -1  -7   9      885.50      907.16     40.42 o
   0  -7   9       12.92       10.99      6.08 o
   1  -7   9      634.75      598.74     20.04 o
   2  -7   9      257.23      267.78     13.94 o
   3  -7   9      153.43      129.97     18.06 o
   4  -7   9      459.14      479.67     19.34 o
   5  -7   9       36.02       50.03      9.06 o
   6  -7   9      151.80      143.72     17.19 o
   7  -7   9      101.36      119.70     17.19 o
   8  -7   9        4.62        1.37     13.76 o
   9  -7   9       75.66      109.59     18.91 o
 -11  -6   9      171.36      168.80     17.58 o
 -10  -6   9       52.97       65.94      9.33 o
  -9  -6   9       65.67       59.41     10.75 o
  -8  -6   9      331.75      350.66     16.51 o
  -7  -6   9       88.58      102.57     10.75 o
  -6  -6   9       47.66       64.17      8.26 o
  -5  -6   9      210.81      215.93      9.34 o
  -4  -6   9      344.47      356.60     11.61 o
  -3  -6   9      383.16      392.16     10.73 o
  -2  -6   9      982.76     1006.49     23.50 o
  -1  -6   9      147.44      171.88     10.31 o
   0  -6   9      225.52      225.08     12.73 o
   1  -6   9      156.53      143.57     20.64 o
   2  -6   9     1138.53     1050.36     24.32 o
   3  -6   9       26.93       28.58      7.83 o
   4  -6   9      203.19      178.35     13.38 o
   5  -6   9     2698.29     2533.41     46.71 o
   6  -6   9      151.81      156.06     23.21 o
   7  -6   9      507.08      469.78     27.51 o
   8  -6   9      389.04      330.86     24.07 o
   9  -6   9        1.96        0.02     10.31 o
  10  -6   9      345.59      344.93     27.51 o
 -12  -5   9       83.00       90.57     11.55 o
 -11  -5   9      233.18      208.23     14.11 o
 -10  -5   9       43.00       44.27      9.20 o
  -9  -5   9      329.26      324.81     14.82 o
  -8  -5   9        1.36        0.01      7.00 o
  -7  -5   9      608.34      559.59     19.00 o
  -6  -5   9      272.09      292.20     12.69 o
  -5  -5   9      154.28      133.53      8.01 o
  -4  -5   9     1852.15     1936.26     28.70 o
  -3  -5   9       30.00       31.40      4.76 o
  -2  -5   9      952.32      903.43     16.15 o
  -1  -5   9      748.50      761.36     14.37 o
   0  -5   9      357.50      354.19     20.64 o
   1  -5   9      347.70      341.55     13.38 o
   2  -5   9      167.35      166.53     10.95 o
   3  -5   9      500.89      455.01     28.37 o
   4  -5   9      104.42      126.19     18.91 o
   5  -5   9      230.61      233.59     13.38 o
   6  -5   9       24.11       29.26     12.04 o
   7  -5   9      194.61      164.92     17.19 o
   8  -5   9      437.65      421.23     25.79 o
   9  -5   9      238.63      235.05     22.36 o
  10  -5   9       25.60       19.24     13.76 o
  11  -5   9       89.53       71.02     17.19 o
 -12  -4   9        0.05        0.05      9.23 o
 -11  -4   9        0.37        5.27      7.81 o
 -10  -4   9       44.50       56.63      9.53 o
  -9  -4   9      259.15      287.35     14.29 o
  -8  -4   9      120.98      135.79     11.08 o
  -7  -4   9       25.56       16.38      8.60 o
  -6  -4   9      713.06      769.50     17.05 o
  -5  -4   9      146.54      160.50      7.63 o
  -4  -4   9     1075.45     1138.99     18.94 o
  -3  -4   9     1555.42     1598.33     24.14 o
  -2  -4   9        1.37        0.06      3.54 o
  -1  -4   9     1963.62     2059.51     26.79 o
   0  -4   9      106.65       91.39      6.05 o
   1  -4   9      983.88      958.80     16.19 o
   2  -4   9      314.92      345.94      9.59 o
   3  -4   9       86.18       83.99      7.29 o
   4  -4   9     1324.75     1318.26     27.97 o
   5  -4   9      294.51      318.12     23.21 o
   6  -4   9       95.81       97.49      9.73 o
   7  -4   9      469.99      481.08     25.79 o
   8  -4   9        4.83        9.62     10.31 o
   9  -4   9      585.33      629.39     30.95 o
  10  -4   9      550.61      554.20     30.95 o
  11  -4   9       81.77       62.26     15.48 o
 -11  -3   9       79.56       68.70     12.73 o
 -10  -3   9      171.45      209.88     16.86 o
  -9  -3   9        0.03        0.21      6.08 o
  -8  -3   9      505.64      520.14     16.86 o
  -7  -3   9      266.01      233.69     12.05 o
  -6  -3   9      272.97      261.38     12.16 o
  -5  -3   9      762.57      746.00     14.91 o
  -4  -3   9       50.63       50.14      6.45 o
  -3  -3   9      737.00      728.10     15.30 o
  -2  -3   9      993.23      940.01     16.08 o
  -1  -3   9      328.03      298.15      8.83 o
   0  -3   9       29.08       41.17      4.24 o
   1  -3   9       15.18       25.38      4.24 o
   2  -3   9     2036.02     2024.39     24.80 o
   3  -3   9      625.42      639.08     12.60 o
   4  -3   9        7.02       12.95      3.72 o
   5  -3   9     1831.25     1870.93     29.81 o
   6  -3   9        7.44        0.04      4.86 o
   7  -3   9      132.84      122.96     15.48 o
   8  -3   9      716.27      647.57     29.24 o
   9  -3   9        0.09        5.08     10.31 o
  10  -3   9      515.12      487.34     27.51 o
  11  -3   9       23.18       29.12     13.76 o
  12  -3   9       73.92       76.37     17.19 o
 -11  -2   9       70.56       64.78     13.02 o
 -10  -2   9       11.45       17.67     11.18 o
  -9  -2   9       86.82      114.06     16.34 o
  -8  -2   9        7.14        0.53      6.16 o
  -7  -2   9      465.82      483.86     13.18 o
  -6  -2   9      486.16      453.00     11.05 o
  -5  -2   9      492.94      464.26     10.76 o
  -4  -2   9     2119.29     2119.78     29.69 o
  -3  -2   9       20.50       23.03      3.72 o
  -2  -2   9     1685.68     1769.82     23.32 o
  -1  -2   9     2040.35     2026.06     26.66 o
   0  -2   9        5.45        3.14      2.98 o
   1  -2   9     1926.81     1978.02     28.84 o
   2  -2   9      483.73      504.07     12.73 o
   3  -2   9     2412.05     2335.81     29.27 o
   4  -2   9     1975.71     2114.97     25.97 o
   5  -2   9        0.06        0.21      3.87 o
   6  -2   9     3411.54     3389.78     47.75 o
   7  -2   9      464.79      446.66     14.44 o
   8  -2   9       32.57       24.18      6.61 o
   9  -2   9      179.49      179.59     12.90 o
  10  -2   9       10.85        7.28     10.31 o
  11  -2   9      314.07      308.93     22.36 o
  12  -2   9       46.02       57.72     15.48 o
 -11  -1   9       91.43      109.65     13.49 o
 -10  -1   9        1.77        0.03      7.69 o
  -9  -1   9      312.27      310.27     18.12 o
  -8  -1   9      352.45      353.10     40.42 o
  -7  -1   9        3.43        1.43      6.28 o
  -6  -1   9      742.18      778.44     16.19 o
  -5  -1   9       33.84       35.03      5.05 o
  -4  -1   9      433.39      394.62     10.76 o
  -3  -1   9      978.19      899.02     13.65 o
  -2  -1   9      315.15      263.53     15.98 o
  -1  -1   9     1589.05     1541.65     21.79 o
   0  -1   9     1014.18      950.77     15.88 o
   1  -1   9     3346.63     3504.12     39.24 o
   2  -1   9     3863.46     3934.27     49.41 o
   3  -1   9       56.84       86.52      5.50 o
   4  -1   9     2772.18     2734.62     31.65 o
   5  -1   9     2514.47     2638.04     31.65 o
   6  -1   9      939.87      943.22     19.82 o
   7  -1   9      538.70      527.26     15.17 o
   8  -1   9       14.64       18.61      5.37 o
   9  -1   9      331.48      340.44     16.34 o
  10  -1   9     2273.62     2329.62     40.07 o
  11  -1   9      123.38      110.81     10.28 o
  12  -1   9      100.80      130.60     19.78 o
 -11   0   9        4.53        6.43     10.31 o
 -10   0   9      110.70      111.27     13.27 o
  -9   0   9        3.38        3.26     20.64 o
  -8   0   9      287.11      294.56     16.86 o
  -7   0   9      124.29      115.94      8.17 o
  -6   0   9        6.43        1.46      4.59 o
  -5   0   9      490.58      482.24     13.90 o
  -4   0   9      274.53      249.86      9.67 o
  -3   0   9     1023.01     1022.13     17.72 o
  -2   0   9     2100.65     2018.01     24.41 o
  -1   0   9      843.31      843.93     12.86 o
   0   0   9      462.12      415.18      8.36 o
   1   0   9     1913.64     2033.54     29.77 o
   2   0   9        1.04        2.63      2.50 o
   3   0   9     2808.63     2894.13     40.62 o
   4   0   9        0.42        2.93      3.65 o
   5   0   9     1516.90     1614.79     26.67 o
   6   0   9     2453.94     2565.46     69.64 o
   7   0   9      421.09      404.29     20.64 o
   8   0   9     2271.59     2314.30     36.42 o
   9   0   9       58.00       82.79      8.51 o
  10   0   9      510.05      608.14     17.60 o
  11   0   9      160.25      170.53     10.95 o
  12   0   9        0.13        0.02      8.60 o
  13   0   9      178.57      188.50     17.19 o
  14   0   9        1.52        0.13     10.31 o
 -10   1   9        9.81       13.74     10.40 o
  -9   1   9      202.96      218.84     15.88 o
  -8   1   9        0.66        0.03      8.15 o
  -7   1   9      396.53      411.50     20.15 o
  -6   1   9      149.86      157.70      9.67 o
  -5   1   9      206.90      193.69     10.38 o
  -4   1   9     1926.09     1868.24     26.79 o
  -3   1   9     1536.73     1546.94     23.95 o
  -2   1   9     3552.63     3485.63     41.80 o
  -1   1   9     1380.42     1399.10     34.45 o
   0   1   9      261.55      239.48      8.48 o
   1   1   9      423.86      535.32     11.55 o
   2   1   9      175.11      263.60      6.05 o
   3   1   9     1673.15     1728.33     29.11 o
   4   1   9     2510.37     2644.26     36.42 o
   5   1   9      202.63      193.43      8.51 o
   6   1   9     4286.29     4565.90     60.11 o
   7   1   9      675.80      602.94     15.17 o
   8   1   9       24.89       27.72      5.37 o
   9   1   9     3201.90     3277.76     48.02 o
  10   1   9        7.49       10.47      7.73 o
  11   1   9     1578.24     1575.31     30.40 o
  12   1   9     1137.86     1172.00     37.83 o
  13   1   9        5.37        7.93      8.60 o
  14   1   9      246.04      275.19     20.64 o
 -10   2   9       41.02       33.75     16.34 o
  -9   2   9        4.10        7.43     13.76 o
  -8   2   9      599.38      630.88     18.41 o
  -7   2   9       10.59        3.28      5.73 o
  -6   2   9      568.99      600.25     16.69 o
  -5   2   9      659.48      607.14     15.50 o
  -4   2   9      127.98      153.15     14.64 o
  -3   2   9     2574.54     2626.09     42.93 o
  -2   2   9      657.42      596.55     13.71 o
  -1   2   9     1850.57     1929.48     26.06 o
   0   2   9     2428.03     2364.17     30.04 o
   1   2   9      761.86      816.19     14.21 o
   2   2   9      920.53      904.91     14.82 o
   3   2   9     2248.39     2481.68     42.13 o
   4   2   9     1223.24     1395.27     29.24 o
   5   2   9     1520.28     1524.71     26.12 o
   6   2   9      122.61      134.18      9.46 o
   7   2   9      662.08      557.91     14.59 o
   8   2   9      471.39      443.44     14.61 o
   9   2   9      601.29      615.89     16.38 o
  10   2   9     1034.55     1038.88     22.47 o
  11   2   9      839.54      888.07     39.55 o
  12   2   9       32.85       36.07     10.31 o
  13   2   9      451.74      464.97     25.79 o
  14   2   9      233.55      199.72     18.91 o
  15   2   9      114.84      113.93     17.19 o
 -10   3   9       86.05       85.21     19.78 o
  -9   3   9       25.68       46.16     11.72 o
  -8   3   9      397.34      418.05     16.55 o
  -7   3   9      463.93      488.04     15.96 o
  -6   3   9       12.06        5.73      6.24 o
  -5   3   9      308.63      307.83     12.16 o
  -4   3   9      316.67      332.87     12.43 o
  -3   3   9      299.57      263.93     11.36 o
  -2   3   9     2107.63     2022.28     39.37 o
  -1   3   9      631.14      663.50     14.47 o
   0   3   9      497.15      420.98     11.44 o
   1   3   9     3815.08     3751.76     40.61 o
   2   3   9     6234.91     6755.79     68.66 o
   3   3   9     1266.15     1110.79     23.21 o
   4   3   9     1196.03     1291.25     36.12 o
   5   3   9      785.29      854.77     18.91 o
   6   3   9     4741.86     5027.02     71.36 o
   7   3   9      173.43      154.02      9.06 o
   8   3   9     1457.39     1390.28     25.45 o
   9   3   9      239.89      265.73     11.50 o
  10   3   9      193.74      182.15     12.04 o
  11   3   9      201.71      223.98     17.19 o
  12   3   9        2.39        2.24      8.60 o
  13   3   9      107.50      133.98     15.48 o
  14   3   9      479.84      537.37     27.51 o
  15   3   9      120.90      102.71     15.48 o
  -9   4   9       46.17       39.53      8.55 o
  -8   4   9        1.38        0.02      6.81 o
  -7   4   9       57.59       71.21      8.92 o
  -6   4   9      169.04      165.30     10.38 o
  -5   4   9       64.51       67.36      7.76 o
  -4   4   9      760.07      744.95     18.14 o
  -3   4   9      548.16      507.26     13.90 o
  -2   4   9      665.28      704.82     15.93 o
  -1   4   9      928.25      880.61     17.32 o
   0   4   9        1.15        2.30      3.35 o
   1   4   9       20.86       21.31      4.56 o
   2   4   9      983.09      962.19     17.19 o
   3   4   9      207.78      226.14     15.73 o
   4   4   9     2213.42     2179.32     32.83 o
   5   4   9       17.34       26.65      5.37 o
   6   4   9     2902.51     3072.82     43.77 o
   7   4   9     1678.90     1686.77     28.55 o
   8   4   9       36.47       46.45      6.08 o
   9   4   9     1995.37     2003.44     38.69 o
  10   4   9      243.70      268.37     17.19 o
  11   4   9      498.14      493.43     24.07 o
  12   4   9       50.69       41.61     10.31 o
  13   4   9        0.53        0.08      8.60 o
  14   4   9      390.00      443.99     25.79 o
  15   4   9       92.02       99.64     17.19 o
  -9   5   9        1.78        0.00      7.39 o
  -8   5   9       52.95       63.42      9.10 o
  -7   5   9       16.08       10.37      8.88 o
  -6   5   9      115.71      120.78      9.83 o
  -5   5   9      714.76      716.48     18.72 o
  -4   5   9        0.53        3.54      5.65 o
  -3   5   9      969.63      927.65     19.54 o
  -2   5   9      859.96      845.13     18.32 o
  -1   5   9      669.77      582.93     15.79 o
   0   5   9     1155.02     1207.15     19.72 o
   1   5   9        0.16        0.36      3.72 o
   2   5   9     3149.71     2805.06     37.02 o
   3   5   9      283.01      207.55      6.95 o
   4   5   9     1198.30     1205.61     27.33 o
   5   5   9     2042.12     1999.25     26.09 o
   6   5   9     1712.39     1561.34     31.82 o
   7   5   9      793.94      823.94     17.60 o
   8   5   9     1639.16     1500.69     36.97 o
   9   5   9        3.76        6.46      4.30 o
  10   5   9      665.55      675.72     27.51 o
  11   5   9        0.37        2.35      8.60 o
  12   5   9        0.86        0.15      8.60 o
  13   5   9        1.04        0.16      6.88 o
  14   5   9        0.04        3.73      8.60 o
  15   5   9      121.62      100.44     15.48 o
  -8   6   9       21.02       25.55      8.48 o
  -7   6   9      234.38      268.82     13.75 o
  -6   6   9       36.62       32.26      7.86 o
  -5   6   9      153.59      157.96     10.86 o
  -4   6   9      705.81      667.93     17.71 o
  -3   6   9      191.28      188.44     10.22 o
  -2   6   9     1949.55     1929.09     29.80 o
  -1   6   9      281.89      317.48     11.69 o
   0   6   9      663.47      628.32     21.54 o
   1   6   9      693.60      703.88     16.08 o
   2   6   9       12.87       24.21      4.24 o
   3   6   9     1472.90     1490.90     20.50 o
   4   6   9       15.70       17.69      3.22 o
   5   6   9      518.49      538.87     25.57 o
   6   6   9      497.31      530.32     13.94 o
   7   6   9      180.84      166.64     11.18 o
   8   6   9      816.74      777.51     18.58 o
   9   6   9      810.55      768.22     18.12 o
  10   6   9      273.10      272.27     17.19 o
  11   6   9      984.23      964.46     34.39 o
  12   6   9       64.63       65.16     12.04 o
  13   6   9       92.15       97.04     13.76 o
  14   6   9      143.09      181.68     18.91 o
  15   6   9       74.45       75.09     15.48 o
  16   6   9      124.45      118.50     17.19 o
  -7   7   9        8.03       13.42      7.86 o
  -6   7   9      142.46      152.99     11.55 o
  -5   7   9       34.89       29.76      7.56 o
  -4   7   9      125.52      150.67     10.38 o
  -3   7   9      205.10      226.64     16.11 o
  -2   7   9        0.11        0.80      5.28 o
  -1   7   9      810.02      782.49     17.71 o
   0   7   9      131.76      147.69      9.03 o
   1   7   9      908.88      936.51     18.65 o
   2   7   9      112.84      106.75      6.57 o
   3   7   9        1.09        0.01      3.97 o
   4   7   9     1368.14     1301.78     21.49 o
   5   7   9      178.39      186.29      7.24 o
   6   7   9     1241.43     1219.25     18.51 o
   7   7   9     3815.02     3791.27     52.88 o
   8   7   9      651.37      651.84     16.11 o
   9   7   9      321.38      323.45     18.91 o
  10   7   9      313.42      302.49     18.91 o
  11   7   9      130.57      159.23     15.48 o
  12   7   9      520.48      523.96     25.79 o
  13   7   9       38.92       35.01     10.31 o
  14   7   9      604.85      600.33     29.24 o
  15   7   9      143.33      158.44     18.91 o
  16   7   9        0.74        0.08     10.31 o
  -6   8   9       31.63       25.71      9.82 o
  -5   8   9      142.59      121.21     11.02 o
  -4   8   9        3.61        0.11      9.50 o
  -3   8   9       67.64       81.86      8.30 o
  -2   8   9      115.16      107.71      8.30 o
  -1   8   9      119.85      109.49      9.44 o
   0   8   9      365.50      370.66     12.89 o
   1   8   9     1153.13     1109.28     20.89 o
   2   8   9       71.42       74.59      6.81 o
   3   8   9      352.76      319.10     11.48 o
   4   8   9        5.95        4.94      4.24 o
   5   8   9      277.73      279.08     17.60 o
   6   8   9       47.60       59.62      5.56 o
   7   8   9      110.05       96.39      7.83 o
   8   8   9      452.90      455.42     24.07 o
   9   8   9      285.32      288.73     18.91 o
  10   8   9     1189.86     1205.49     37.83 o
  11   8   9      224.57      235.43     18.91 o
  12   8   9      144.93      168.32     17.19 o
  13   8   9      667.30      686.38     30.95 o
  14   8   9        1.43        0.00     10.31 o
  15   8   9      392.05      394.37     25.79 o
  16   8   9      123.14       97.00     15.48 o
  -5   9   9       51.93       48.86      8.75 o
  -4   9   9      228.78      233.50     13.26 o
  -3   9   9       22.17        7.08      7.17 o
  -2   9   9      192.52      201.25     11.41 o
  -1   9   9       75.32       81.20      8.17 o
   0   9   9        4.23        1.07      5.42 o
   1   9   9       92.16       69.84      9.86 o
   2   9   9      354.70      381.08     13.13 o
   3   9   9       22.47       12.65      4.92 o
   4   9   9      433.44      449.28     15.82 o
   5   9   9      171.33      167.29      8.24 o
   6   9   9     1196.96     1072.54     19.46 o
   7   9   9      192.49      188.15      9.23 o
   8   9   9     1086.40     1094.86     32.67 o
   9   9   9      963.44      983.24     34.39 o
  10   9   9       91.76       57.57     12.04 o
  11   9   9      641.21      648.26     29.24 o
  12   9   9      128.03      131.76     15.48 o
  13   9   9       16.62       21.16     10.31 o
  14   9   9      165.42      194.18     20.64 o
  15   9   9       29.23       16.98     12.04 o
  16   9   9      147.00      141.13     18.91 o
  -4  10   9       25.92       26.70     11.13 o
  -3  10   9       60.71       64.82      9.60 o
  -2  10   9       20.48        0.08      6.38 o
  -1  10   9      252.26      241.87     12.79 o
   0  10   9       21.05       23.99      8.87 o
   1  10   9      821.54      829.14     20.31 o
   2  10   9      327.21      342.52     13.38 o
   3  10   9        6.20       13.60      5.42 o
   4  10   9      621.39      664.47     16.08 o
   5  10   9      880.63      880.28     24.96 o
   6  10   9        0.20        0.08      6.18 o
   7  10   9     1619.02     1658.16     26.06 o
   8  10   9     1194.52     1292.41     39.55 o
   9  10   9       19.78       29.20     10.31 o
  10  10   9      505.15      512.36     25.79 o
  11  10   9      211.37      183.05     18.91 o
  12  10   9      938.66      926.50     36.12 o
  13  10   9       61.99       48.78     12.04 o
  14  10   9       36.18       26.67     12.04 o
  15  10   9       88.65      105.05     17.19 o
  -3  11   9       80.34       73.07     26.66 o
  -2  11   9       91.64       94.09     13.63 o
  -1  11   9        7.45        2.40      9.50 o
   0  11   9      230.24      190.85     11.41 o
   1  11   9      706.36      697.88     18.88 o
   2  11   9      270.43      265.57     12.60 o
   3  11   9      955.71      915.91     19.89 o
   4  11   9       84.70       80.68      7.81 o
   5  11   9      202.59      215.58     15.65 o
   6  11   9       78.99       87.01     11.94 o
   7  11   9       68.60       84.75      7.24 o
   8  11   9        7.68        0.15     10.31 o
   9  11   9        3.92        5.89     10.31 o
  10  11   9       65.53       63.09     12.04 o
  11  11   9      730.04      740.74     30.95 o
  12  11   9       83.77       74.93     13.76 o
  13  11   9      206.95      195.98     18.91 o
  14  11   9        2.90       15.91     10.31 o
  15  11   9      106.28      109.40     17.19 o
  -2  12   9       79.97      102.17     28.37 o
  -1  12   9       63.63       68.11     13.21 o
   0  12   9        0.01        0.02      9.06 o
   1  12   9       90.11      120.98     13.63 o
   2  12   9      347.23      313.26     18.58 o
   3  12   9       37.60       39.03      7.28 o
   4  12   9      329.46      340.51     13.62 o
   5  12   9       56.17       56.93      9.46 o
   6  12   9      583.95      575.90     15.93 o
   7  12   9       13.54       22.72      6.57 o
   8  12   9      259.46      259.81     18.91 o
   9  12   9      490.34      537.96     27.51 o
  10  12   9       67.12       80.33     13.76 o
  11  12   9      187.21      213.35     18.91 o
  12  12   9      456.54      488.13     27.51 o
  13  12   9       54.60       67.21     15.48 o
  14  12   9      215.39      237.17     22.36 o
  15  12   9       42.70       21.00     12.04 o
  -1  13   9       26.61       26.24     11.98 o
   0  13   9        4.80        0.03      9.86 o
   1  13   9       15.99       15.89     14.61 o
   2  13   9      268.68      269.18     18.58 o
   3  13   9      232.90      243.60     16.89 o
   4  13   9       99.68      110.32     13.76 o
   5  13   9      102.27      129.27     17.19 o
   6  13   9        5.25        0.02      5.42 o
   7  13   9      276.39      262.11     14.87 o
   8  13   9      121.04      144.29     17.19 o
   9  13   9       46.87       50.18     12.04 o
  10  13   9       83.15       92.40     13.76 o
  11  13   9       22.34       15.44     10.31 o
  12  13   9      115.36      118.79     17.19 o
  13  13   9      284.76      328.22     24.07 o
  14  13   9       33.28       30.05     13.76 o
   1  14   9       56.21       51.88     12.38 o
   2  14   9        1.23        0.01      9.50 o
   3  14   9      105.60      130.98     20.64 o
   4  14   9       92.13       91.58     12.38 o
   5  14   9      118.07       99.00     12.38 o
   6  14   9      209.19      229.23     16.11 o
   7  14   9        0.10        0.02     12.04 o
   9  14   9       32.75       38.79     12.04 o
  10  14   9      100.04      112.52     15.48 o
  11  14   9       30.45       25.25     12.04 o
  12  14   9        0.35        0.05     10.31 o
  13  14   9       59.98       57.14     13.76 o
   3  15   9        1.94        8.15     12.90 o
   4  15   9       39.72       54.58     11.98 o
   5  15   9       18.52       40.53     19.78 o
   6  15   9       12.28        4.69     15.48 o
   7  15   9       37.53       45.74     17.19 o
  -6 -12  10        9.72       11.92     15.48 o
  -5 -12  10      127.58      161.18     24.07 o
  -4 -12  10      114.94      134.10     24.07 o
  -3 -12  10        3.22       21.99     15.48 o
  -2 -12  10      107.04      113.39     14.44 o
  -1 -12  10        5.81        0.01     24.94 o
   0 -12  10       81.77       79.12     13.94 o
  -8 -11  10       55.17       23.66     18.91 o
  -7 -11  10       17.86        9.80     15.48 o
  -6 -11  10      112.49      103.96     20.64 o
  -5 -11  10       21.12       18.48     15.48 o
  -4 -11  10       64.09       96.59     20.64 o
  -3 -11  10      162.62      160.99     22.36 o
  -2 -11  10        0.21        0.12      7.83 o
  -1 -11  10      129.25      142.78     13.94 o
   0 -11  10        0.72        0.01      8.51 o
   1 -11  10      161.12      158.59     15.17 o
   2 -11  10       87.11       70.98     12.73 o
   3 -11  10        9.11        0.05     13.76 o
  -9 -10  10        0.52        0.02     13.76 o
  -8 -10  10       90.75       88.01     20.64 o
  -7 -10  10       52.99       25.62     17.19 o
  -6 -10  10       60.24       44.00     17.19 o
  -5 -10  10       71.26       83.99     18.91 o
  -4 -10  10       16.12        3.99     13.76 o
  -3 -10  10       14.73       19.81      9.06 o
  -2 -10  10      448.69      399.51     19.34 o
  -1 -10  10        7.56        6.82      8.51 o
   0 -10  10      448.66      418.66     19.34 o
   1 -10  10        1.81        0.07     12.04 o
   2 -10  10       71.45       73.79     11.98 o
   3 -10  10       18.60       12.60     13.76 o
   4 -10  10       41.72       26.73     15.48 o
 -10  -9  10       40.70       30.31     17.19 o
  -9  -9  10       69.84       59.17     18.91 o
  -8  -9  10        0.03        0.06     13.76 o
  -7  -9  10      172.82      217.73     25.79 o
  -6  -9  10       24.45       22.77     13.76 o
  -5  -9  10      280.87      259.77     25.79 o
  -4  -9  10      565.24      595.08     21.04 o
  -3  -9  10       46.56       36.07      9.50 o
  -2  -9  10       47.15       36.17      9.50 o
  -1  -9  10      792.52      754.90     24.23 o
   0  -9  10       12.39       19.40      8.26 o
   1  -9  10      396.16      421.70     19.34 o
   2  -9  10       90.58       66.77     10.95 o
   3  -9  10      267.23      269.80     16.38 o
   4  -9  10       51.18       32.98     13.76 o
   5  -9  10       71.85       59.49     17.19 o
   6  -9  10      118.91      127.03     20.64 o
 -10  -8  10        0.59        0.01     15.48 o
  -9  -8  10      101.09       68.34     20.64 o
  -8  -8  10       33.32       29.19     17.19 o
  -7  -8  10        4.65       26.95     15.48 o
  -6  -8  10      828.65      796.47     39.55 o
  -5  -8  10       52.31       55.22     17.19 o
  -4  -8  10      171.21      196.86     17.19 o
  -3  -8  10      764.35      757.98     23.50 o
  -2  -8  10        3.11        5.38      6.61 o
  -1  -8  10      396.00      407.88     16.89 o
   0  -8  10      135.72      141.29     25.79 o
   1  -8  10      147.41      142.52     12.73 o
   2  -8  10      775.71      785.88     24.23 o
   3  -8  10       67.65       65.90     10.31 o
   4  -8  10      240.56      246.16     20.64 o
   5  -8  10      279.49      244.07     22.36 o
   6  -8  10       50.84       44.19     15.48 o
   7  -8  10      295.24      271.39     25.79 o
 -11  -7  10        1.17        0.00      7.13 o
 -10  -7  10       83.82      119.58     21.49 o
  -9  -7  10       11.38        0.01      7.29 o
  -8  -7  10      150.43      153.42     12.73 o
  -7  -7  10      361.38      352.02     35.25 o
  -6  -7  10      147.84      183.49     22.36 o
  -5  -7  10      381.13      380.98     27.51 o
  -4  -7  10       46.00       46.76      8.26 o
  -3  -7  10      391.32      372.16     16.11 o
  -2  -7  10      330.80      338.07     25.79 o
  -1  -7  10      123.26      120.27     10.28 o
   0  -7  10      129.28      136.23     11.50 o
   1  -7  10        7.00        5.27      7.29 o
   2  -7  10      181.61      154.12     11.50 o
   3  -7  10       46.08       51.63      9.06 o
   4  -7  10       11.06       11.89     12.04 o
   5  -7  10      183.12      194.92     20.64 o
   6  -7  10       21.94        2.77     12.04 o
   7  -7  10      166.07      171.83     20.64 o
   8  -7  10      181.05      175.94     20.64 o
 -11  -6  10        1.68        0.02      6.80 o
 -10  -6  10       27.10       18.05      8.01 o
  -9  -6  10       73.80       97.74     11.72 o
  -8  -6  10       25.42        8.85      7.29 o
  -7  -6  10      207.22      246.14     13.99 o
  -6  -6  10       16.49       13.28      7.00 o
  -5  -6  10      107.24      100.27      7.44 o
  -4  -6  10     1465.99     1483.06     24.34 o
  -3  -6  10      242.95      269.39     13.63 o
  -2  -6  10      958.78      965.31     23.50 o
  -1  -6  10     1143.86     1028.33     26.12 o
   0  -6  10      106.62      118.97     10.95 o
   1  -6  10      270.10      293.45     21.49 o
   2  -6  10       44.36       68.33     20.64 o
   3  -6  10      352.04      355.65     31.82 o
   4  -6  10     1428.98     1447.21     44.71 o
   5  -6  10       25.08       44.94     13.76 o
   6  -6  10      715.59      691.31     32.67 o
   7  -6  10      127.50       95.67     17.19 o
   8  -6  10       87.97       83.32     17.19 o
   9  -6  10      186.70      179.68     20.64 o
 -11  -5  10       64.18       89.18     11.25 o
 -10  -5  10       43.40       31.27      8.49 o
  -9  -5  10      210.55      218.00     18.90 o
  -8  -5  10      189.50      231.08     18.91 o
  -7  -5  10        1.22        0.03      7.00 o
  -6  -5  10      387.19      409.34     16.51 o
  -5  -5  10      245.76      244.81      9.83 o
  -4  -5  10        1.84        0.12      5.71 o
  -3  -5  10     1198.97     1176.43     19.89 o
  -2  -5  10      174.49      191.42      8.32 o
  -1  -5  10      559.69      579.11     18.82 o
   0  -5  10      788.60      805.80     19.45 o
   1  -5  10      605.05      610.65     17.02 o
   2  -5  10      666.54      706.86     20.67 o
   3  -5  10       12.28       13.55     10.31 o
   4  -5  10     1585.74     1519.49     44.71 o
   5  -5  10     1264.37     1274.61     41.27 o
   6  -5  10      373.42      393.57     24.07 o
   7  -5  10     1081.25      982.68     37.83 o
   8  -5  10       35.66       48.82     13.76 o
   9  -5  10       79.91      103.20     17.19 o
  10  -5  10      199.32      220.95     22.36 o
 -11  -4  10        0.31        0.05     10.31 o
 -10  -4  10       28.88       36.32      8.90 o
  -9  -4  10       74.65       57.07      9.66 o
  -8  -4  10      170.43      188.09     12.26 o
  -7  -4  10      318.48      341.41     13.81 o
  -6  -4  10       16.46       16.68      4.90 o
  -5  -4  10      476.98      501.68     13.90 o
  -4  -4  10      188.89      184.24      8.80 o
  -3  -4  10      302.36      333.46     10.69 o
  -2  -4  10      516.51      485.01     12.60 o
  -1  -4  10       67.64       98.35      8.62 o
   0  -4  10      412.74      442.64     10.62 o
   1  -4  10      697.13      674.79     14.15 o
   2  -4  10      388.27      370.22     14.59 o
   3  -4  10      544.00      568.98     16.38 o
   4  -4  10      206.42      195.22     17.19 o
   5  -4  10     1142.13     1071.20     36.12 o
   6  -4  10       84.04       77.16     13.76 o
   7  -4  10      309.83      299.84     22.36 o
   8  -4  10      950.87      819.67     34.39 o
   9  -4  10       78.38       68.74     13.76 o
  10  -4  10      175.64      196.56     20.64 o
  11  -4  10       16.61        5.62     12.04 o
 -11  -3  10       29.26       38.77     11.72 o
 -10  -3  10       19.87        4.58     18.91 o
  -9  -3  10      203.06      221.31     13.62 o
  -8  -3  10        4.07        0.02      6.24 o
  -7  -3  10      331.44      331.11     13.81 o
  -6  -3  10      212.93      212.98      8.72 o
  -5  -3  10       17.78       10.51      4.51 o
  -4  -3  10     1476.11     1518.99     23.95 o
  -3  -3  10      363.35      359.16     11.06 o
  -2  -3  10     1201.96     1261.78     20.66 o
  -1  -3  10      846.07      830.78     15.40 o
   0  -3  10       63.48       60.37      6.58 o
   1  -3  10       74.39       51.13      4.56 o
   2  -3  10     1104.06     1178.99     17.95 o
   3  -3  10      715.43      711.83     13.39 o
   4  -3  10     1935.23     1835.03     68.79 o
   5  -3  10      883.71      801.98     29.24 o
   6  -3  10     1560.18     1503.66     42.99 o
   7  -3  10     1650.03     1555.25     44.71 o
   8  -3  10       43.29       39.78     12.04 o
   9  -3  10      388.65      383.05     22.36 o
  10  -3  10      179.52      194.85     18.91 o
  11  -3  10      156.58      164.81     18.91 o
  12  -3  10       91.49      102.69     17.19 o
 -11  -2  10       49.71       66.96     13.02 o
 -10  -2  10       56.15       82.18     18.06 o
  -9  -2  10       44.51       45.87     10.15 o
  -8  -2  10      163.27      203.58     24.94 o
  -7  -2  10       30.14       30.19      6.21 o
  -6  -2  10      404.69      407.73     11.29 o
  -5  -2  10      344.46      306.78      9.98 o
  -4  -2  10      123.34      121.06      6.93 o
  -3  -2  10     3063.07     2867.35     36.19 o
  -2  -2  10      314.81      340.51     10.48 o
  -1  -2  10     1756.96     1719.53     26.50 o
   0  -2  10      600.08      597.24     12.57 o
   1  -2  10      167.77      161.49      7.24 o
   2  -2  10       98.86       94.79      5.96 o
   3  -2  10       95.91       89.22      6.13 o
   4  -2  10      112.24      117.69      7.83 o
   5  -2  10     2124.07     2256.75     50.73 o
   6  -2  10       10.34        1.77      5.37 o
   7  -2  10     2427.29     2391.83     54.17 o
   8  -2  10      219.73      199.51     15.48 o
   9  -2  10     1211.45     1178.28     39.55 o
  10  -2  10      853.62      820.74     32.67 o
  11  -2  10       15.12        0.06     10.31 o
  12  -2  10      162.64      150.89     18.91 o
 -11  -1  10        0.23        0.01      9.23 o
 -10  -1  10       15.30       25.68      9.23 o
  -9  -1  10        8.53       18.95     12.90 o
  -8  -1  10      119.83      126.74     13.99 o
  -7  -1  10      208.90      242.67     10.73 o
  -6  -1  10        2.31        0.36      4.51 o
  -5  -1  10      679.75      664.84     14.37 o
  -4  -1  10       77.16       88.83      6.46 o
  -3  -1  10      846.13      821.50     24.58 o
  -2  -1  10     6162.94     6058.92     55.85 o
  -1  -1  10       86.40       78.29      5.96 o
   0  -1  10     2484.69     2376.97     29.68 o
   1  -1  10     2246.86     2199.47     36.74 o
   2  -1  10        4.02        1.40      2.50 o
   3  -1  10     3350.18     3329.75     61.91 o
   4  -1  10     1295.57     1342.61     25.79 o
   5  -1  10      746.90      782.35     18.12 o
   6  -1  10     4163.71     4096.38     55.77 o
   7  -1  10      360.27      353.09     16.34 o
   8  -1  10     7242.19     7250.35     90.29 o
   9  -1  10      485.52      458.69     16.38 o
  10  -1  10       39.62       44.39      7.83 o
  11  -1  10        0.95        1.66      6.88 o
  12  -1  10       53.52       50.29     13.76 o
 -10   0  10        0.08        0.02      7.82 o
  -9   0  10      149.02      176.07     15.26 o
  -8   0  10      145.35      137.70     13.99 o
  -7   0  10      135.54      154.54      9.20 o
  -6   0  10      781.40      785.87     18.72 o
  -5   0  10        1.69        0.27      4.51 o
  -4   0  10      351.34      349.22     10.86 o
  -3   0  10      418.66      406.09     12.47 o
  -2   0  10      372.15      345.22     10.92 o
  -1   0  10     2804.28     2941.31     33.51 o
   0   0  10      127.69      140.81      5.54 o
   1   0  10     4333.90     4366.18     40.31 o
   2   0  10     2168.29     2129.78     31.55 o
   3   0  10     1238.96     1267.17     23.01 o
   4   0  10     2865.45     2819.17     40.62 o
   5   0  10     1454.59     1486.51     25.95 o
   6   0  10     1999.06     2127.87     33.98 o
   7   0  10      880.60      896.43     20.04 o
   8   0  10       26.70       33.46      6.88 o
   9   0  10      540.18      529.30     16.38 o
  10   0  10       16.99       24.41      6.61 o
  11   0  10      173.97      170.92     12.04 o
  12   0  10       29.91       18.11      6.61 o
  13   0  10       11.04        0.07     10.31 o
 -10   1  10       39.20       15.42     11.72 o
  -9   1  10       30.26       20.07      9.06 o
  -8   1  10      135.76      147.09     10.51 o
  -7   1  10       21.04        8.33      6.60 o
  -6   1  10      206.51      204.25     11.76 o
  -5   1  10      649.51      642.51     18.06 o
  -4   1  10       92.88       96.71      7.63 o
  -3   1  10     1689.47     1603.61     25.70 o
  -2   1  10     2190.04     2133.04     28.96 o
  -1   1  10      845.12      814.51     15.82 o
   0   1  10     3930.05     4056.46     44.25 o
   1   1  10     1022.47      967.01     16.82 o
   2   1  10        3.83       12.07      2.98 o
   3   1  10     1997.69     1884.16     29.77 o
   4   1  10      449.59      446.00     12.73 o
   5   1  10     2711.92     2627.39     38.86 o
   6   1  10        5.59        0.54      6.02 o
   7   1  10     1426.29     1380.44     26.12 o
   8   1  10      518.21      516.84     24.07 o
   9   1  10     1601.09     1653.84     30.98 o
  10   1  10     1046.05     1098.52     24.91 o
  11   1  10       28.12       35.85      7.73 o
  12   1  10        4.83       11.50      8.60 o
  13   1  10      150.30      159.34     17.19 o
  14   1  10        1.33        0.17      8.60 o
 -10   2  10       47.10       47.94     12.14 o
  -9   2  10      100.87      109.30     20.64 o
  -8   2  10       16.12       23.09      7.32 o
  -7   2  10      622.90      657.08     18.93 o
  -6   2  10       37.09       20.17      6.17 o
  -5   2  10      569.12      545.61     15.10 o
  -4   2  10      484.27      457.04     14.08 o
  -3   2  10       12.36       11.79      4.90 o
  -2   2  10     3445.95     3421.65     41.80 o
  -1   2  10     2102.85     2187.54     29.69 o
   0   2  10      627.05      627.37     14.35 o
   1   2  10      716.88      731.35     14.54 o
   2   2  10      248.91      294.42      8.83 o
   3   2  10     2864.20     2880.00     40.07 o
   4   2  10      670.27      750.50     22.36 o
   5   2  10      655.64      670.04     17.02 o
   6   2  10     2711.11     2715.65     52.45 o
   7   2  10       20.34       14.06      6.88 o
   8   2  10      923.47      922.52     24.07 o
   9   2  10     2979.13     2918.02     44.37 o
  10   2  10       46.76       57.65      7.29 o
  11   2  10     1611.72     1648.76     32.21 o
  12   2  10        1.25        1.88      8.60 o
  13   2  10       11.36       24.78     10.31 o
  14   2  10      259.75      240.55     20.64 o
  15   2  10        0.90        6.80     10.31 o
  -9   3  10       96.89      118.28     14.58 o
  -8   3  10      149.60      132.05     11.12 o
  -7   3  10       34.56       46.71     10.78 o
  -6   3  10      420.02      426.91     15.10 o
  -5   3  10      115.42      101.54      8.65 o
  -4   3  10      261.90      273.68     11.41 o
  -3   3  10      294.81      301.56     11.41 o
  -2   3  10      264.01      230.49     10.48 o
  -1   3  10      398.11      395.09     11.48 o
   0   3  10      461.55      466.48     12.22 o
   1   3  10      579.48      449.40     11.55 o
   2   3  10      511.28      600.10     11.55 o
   3   3  10        0.36        0.11      4.13 o
   4   3  10     1791.97     1743.26     30.40 o
   5   3  10      972.04     1008.30     19.78 o
   6   3  10     1620.32     1562.64     26.76 o
   7   3  10      616.95      594.53     17.19 o
   8   3  10      398.91      439.01     13.94 o
   9   3  10      110.98       96.66      7.83 o
  10   3  10      418.52      400.15     24.07 o
  11   3  10        4.23        8.20      8.60 o
  12   3  10      211.27      185.32     17.19 o
  13   3  10        0.51        2.83      8.60 o
  14   3  10      170.31      208.11     18.91 o
  15   3  10      146.66      168.57     18.91 o
  -9   4  10        0.10        0.02      9.23 o
  -8   4  10      164.35      173.65     12.58 o
  -7   4  10        2.21        0.06      5.79 o
  -6   4  10       63.00       65.59      8.30 o
  -5   4  10      684.39      650.60     17.31 o
  -4   4  10       23.76       17.21      6.60 o
  -3   4  10      371.08      340.87     12.43 o
  -2   4  10      706.33      622.85     15.72 o
  -1   4  10      408.59      431.31     13.74 o
   0   4  10      936.87      880.47     16.82 o
   1   4  10     1180.86     1178.79     19.50 o
   2   4  10      728.95      751.28     22.87 o
   3   4  10     4727.71     4692.69     63.20 o
   4   4  10      123.86      118.85      8.51 o
   5   4  10     2057.01     2087.13     32.83 o
   6   4  10     1767.39     1768.08     30.40 o
   7   4  10      416.43      423.59     13.94 o
   8   4  10      952.31     1015.55     21.25 o
   9   4  10       46.00       52.21      6.61 o
  10   4  10       65.35       77.18     11.18 o
  11   4  10      232.67      196.20     17.19 o
  12   4  10      152.47      137.24     15.48 o
  13   4  10      366.73      354.16     22.36 o
  14   4  10       94.69       95.01     15.48 o
  15   4  10      118.45      120.67     17.19 o
  -8   5  10        0.81        0.01      7.32 o
  -7   5  10       74.12       89.53     12.98 o
  -6   5  10       81.18       71.75     13.91 o
  -5   5  10      138.38      150.68     10.38 o
  -4   5  10      544.03      561.93     16.28 o
  -3   5  10       33.82       14.47      6.08 o
  -2   5  10     1068.44     1108.45     21.55 o
  -1   5  10      776.41      753.38     24.26 o
   0   5  10      394.50      378.76     11.48 o
   1   5  10     1463.26     1399.10     26.20 o
   2   5  10     2251.07     2279.86     33.42 o
   3   5  10     2197.25     2074.74     36.57 o
   4   5  10     4243.62     4344.68     57.75 o
   5   5  10       13.21        8.99      6.02 o
   6   5  10     2034.80     2048.91     34.39 o
   7   5  10        5.95        3.61      4.30 o
   8   5  10      831.47      841.98     19.34 o
   9   5  10      210.02      218.79     10.75 o
  10   5  10      592.54      590.42     21.49 o
  11   5  10      429.57      495.73     24.07 o
  12   5  10        3.79        0.05      8.60 o
  13   5  10        6.00        0.04      8.60 o
  14   5  10      260.61      297.35     22.36 o
  15   5  10       17.09       25.02     12.04 o
  -7   6  10        1.08        0.03      6.81 o
  -6   6  10       83.94       67.80      8.92 o
  -5   6  10      210.55      210.07     12.03 o
  -4   6  10       26.59       37.77      7.29 o
  -3   6  10      493.12      496.83     26.57 o
  -2   6  10       72.75       82.35      7.64 o
  -1   6  10      560.84      521.66     18.29 o
   0   6  10      591.46      565.59     15.08 o
   1   6  10      676.83      669.22     15.82 o
   2   6  10     1625.60     1547.50     23.48 o
   3   6  10        1.18        3.27      3.97 o
   4   6  10     2517.60     2576.90     40.12 o
   5   6  10     1827.52     1761.86     34.39 o
   6   6  10      107.89       98.63      7.83 o
   7   6  10     1631.84     1589.68     65.34 o
   8   6  10        0.46        4.52      4.13 o
   9   6  10     1274.34     1217.98     24.73 o
  10   6  10      963.47      976.19     32.67 o
  11   6  10      198.89      190.60     17.19 o
  12   6  10      726.91      726.14     30.95 o
  13   6  10      194.76      190.93     18.91 o
  14   6  10      255.48      289.92     22.36 o
  15   6  10      451.93      445.07     27.51 o
  -7   7  10       97.16       95.52     11.00 o
  -6   7  10        1.28        0.08      6.72 o
  -5   7  10      141.57      167.04     11.55 o
  -4   7  10      103.68      110.99      9.83 o
  -3   7  10        2.58        3.80      5.65 o
  -2   7  10      130.76      145.58      9.67 o
  -1   7  10        4.10        5.10      5.00 o
   0   7  10      544.09      472.30     21.18 o
   1   7  10      851.94      843.43     17.08 o
   2   7  10       29.26       20.06      4.76 o
   3   7  10      992.68      937.87     18.51 o
   4   7  10       41.84       48.45      4.96 o
   5   7  10     1994.45     1945.54     32.21 o
   6   7  10       57.57       58.38      7.00 o
   7   7  10      455.33      408.27     13.94 o
   8   7  10      892.26      897.57     20.57 o
   9   7  10       59.21       69.29      7.00 o
  10   7  10      401.35      373.18     22.36 o
  11   7  10      568.28      532.34     25.79 o
  12   7  10        0.05        0.07      8.60 o
  13   7  10     1155.39     1123.93     39.55 o
  14   7  10      564.88      503.42     27.51 o
  15   7  10      342.07      317.76     24.07 o
  -6   8  10       51.24       50.16      9.20 o
  -5   8  10        0.22        6.00      7.24 o
  -4   8  10      206.02      238.01     15.78 o
  -3   8  10       31.62       13.94      8.22 o
  -2   8  10       72.17       78.22      9.01 o
  -1   8  10        5.57        4.24      5.00 o
   0   8  10       39.95       50.92      6.99 o
   1   8  10      445.15      408.22     13.08 o
   2   8  10      635.10      626.82     15.82 o
   3   8  10      195.65      198.88     10.22 o
   4   8  10     1054.73     1025.85     18.47 o
   5   8  10      118.33      117.03     13.76 o
   6   8  10     3345.88     3228.69     48.64 o
   7   8  10     1539.83     1429.17     43.85 o
   8   8  10       59.15       65.82      7.00 o
   9   8  10      105.45      149.04     15.48 o
  10   8  10       21.07       21.90     10.31 o
  11   8  10      223.39      206.24     18.91 o
  12   8  10      354.54      356.78     22.36 o
  13   8  10        7.30        7.13     10.31 o
  14   8  10      410.68      415.83     25.79 o
  15   8  10       55.18       84.98     15.48 o
  -5   9  10       72.45       77.79     17.70 o
  -4   9  10        0.58        0.04      6.48 o
  -3   9  10      253.17      278.45     15.83 o
  -2   9  10       21.88       17.01      8.83 o
  -1   9  10      338.48      322.07     13.81 o
   0   9  10       34.80       34.56      6.81 o
   1   9  10      144.85      150.44      9.20 o
   2   9  10      635.79      620.57     21.35 o
   3   9  10      322.19      342.07     11.83 o
   4   9  10      435.86      429.37     12.83 o
   5   9  10      813.98      778.72     39.55 o
   6   9  10       17.96       30.21      6.61 o
   7   9  10      279.65      285.20     21.49 o
   8   9  10      587.73      576.83     16.89 o
   9   9  10      706.88      594.99     27.51 o
  10   9  10       64.49       57.92     12.04 o
  11   9  10       10.81       11.64     10.31 o
  12   9  10      372.74      384.73     24.07 o
  13   9  10      393.33      327.60     22.36 o
  14   9  10       26.36       26.54     12.04 o
  15   9  10      263.67      256.57     22.36 o
  -4  10  10       55.73       64.81      9.34 o
  -3  10  10        0.14        0.01      7.41 o
  -2  10  10       91.81       99.00     10.22 o
  -1  10  10       75.96       76.32      9.20 o
   0  10  10      551.35      522.27     16.64 o
   1  10  10      275.55      314.32     13.28 o
   2  10  10        0.84        3.87      5.80 o
   3  10  10      679.21      674.25     17.08 o
   4  10  10      558.18      559.81     15.48 o
   5  10  10      468.92      520.82     15.44 o
   6  10  10      397.80      383.60     14.59 o
   7  10  10      461.91      493.27     16.38 o
   8  10  10     1947.25     1927.11     34.51 o
   9  10  10      146.20      109.66     15.48 o
  10  10  10       17.55        1.17     10.31 o
  11  10  10       47.47       30.68     10.31 o
  12  10  10       80.97       85.63     15.48 o
  13  10  10       79.17       91.95     15.48 o
  14  10  10       98.16       99.48     15.48 o
  15  10  10        4.93       17.72     12.04 o
  -3  11  10       25.17       26.10     11.45 o
  -2  11  10       69.80       65.73     12.38 o
  -1  11  10      201.36      200.48     12.79 o
   0  11  10        0.26        0.02      5.96 o
   1  11  10      234.71      235.71     12.60 o
   2  11  10      200.45      213.41     22.26 o
   3  11  10       29.50       51.51      8.75 o
   4  11  10      682.69      681.68     17.32 o
   5  11  10      350.57      344.09     12.83 o
   6  11  10      554.81      547.30     18.24 o
   7  11  10     1384.71     1398.50     56.75 o
   8  11  10       25.42        9.87     10.31 o
   9  11  10      310.56      320.74     20.64 o
  10  11  10        4.37       10.68     10.31 o
  11  11  10       94.29       98.40     15.48 o
  12  11  10      448.45      484.30     27.51 o
  13  11  10       14.02        0.19     10.31 o
  14  11  10      170.09      181.22     18.91 o
  15  11  10      106.09      118.71     18.91 o
  -2  12  10       35.58       37.18     11.45 o
  -1  12  10       51.32       65.05     12.38 o
   0  12  10      138.11      158.88     15.26 o
   1  12  10        1.97        0.00      9.06 o
   2  12  10      174.98      189.13     11.41 o
   3  12  10      403.86      427.36     24.57 o
   4  12  10       21.15       13.77      6.45 o
   5  12  10      133.34      166.40     10.22 o
   6  12  10       85.17      105.49     18.91 o
   7  12  10       15.10        0.75     15.48 o
   8  12  10      247.72      241.92     20.64 o
   9  12  10       41.60       50.69     12.04 o
  10  12  10      199.90      233.99     18.91 o
  11  12  10       17.73       39.99     12.04 o
  12  12  10        8.01        0.05     10.31 o
  13  12  10      389.08      441.01     27.51 o
  14  12  10        9.44       22.01     12.04 o
   0  13  10       58.80       49.38     16.34 o
   1  13  10      124.81      151.39     15.48 o
   2  13  10        1.14        0.02      9.06 o
   3  13  10      116.92      161.35     14.87 o
   4  13  10       61.85       77.40     10.75 o
   5  13  10       55.99       43.59      7.46 o
   6  13  10      168.85      170.34     12.16 o
   7  13  10        8.44        4.49      8.60 o
   8  13  10      101.68       81.40     13.76 o
   9  13  10      224.81      240.42     18.91 o
  10  13  10        6.55       20.54     10.31 o
  11  13  10      233.94      200.81     20.64 o
  12  13  10       24.71       12.93     10.31 o
  13  13  10       53.20       57.89     13.76 o
  14  13  10      308.29      290.43     24.07 o
   2  14  10       88.23      103.28     14.44 o
   3  14  10        1.26        6.79      9.06 o
   4  14  10      135.57      140.96     13.63 o
   5  14  10      123.05      113.94     13.21 o
   6  14  10       51.82       45.17     13.76 o
   8  14  10        4.32       16.12     10.31 o
   9  14  10      159.18      210.58     18.91 o
  10  14  10       34.47       49.46     13.76 o
  11  14  10       28.47       26.43     12.04 o
  12  14  10      112.74      109.73     17.19 o
  13  14  10       14.49        0.01     10.31 o
   4  15  10        2.11        9.18      9.50 o
   5  15  10       79.22      104.22     13.63 o
  11  15  10        7.13        0.00      8.60 o
  -6 -11  11        0.04        0.01     13.76 o
  -5 -11  11      105.42      106.76     20.64 o
  -4 -11  11       28.89       24.92     17.19 o
  -3 -11  11      290.43      327.12     29.24 o
  -2 -11  11       76.04       69.33     11.98 o
  -1 -11  11        6.56       14.21     12.90 o
   0 -11  11       37.88       52.25     11.50 o
   1 -11  11        0.07       10.52     13.76 o
  -8 -10  11       13.95       20.03     17.19 o
  -7 -10  11       57.95       58.62     18.91 o
  -6 -10  11       72.59       56.23     18.91 o
  -5 -10  11       28.60        8.52     13.76 o
  -4 -10  11      288.59      334.54     29.24 o
  -3 -10  11       98.99      110.58     20.64 o
  -2 -10  11        8.97       26.08      9.06 o
  -1 -10  11       33.83       21.24     16.34 o
   0 -10  11        8.17        9.12      8.51 o
   1 -10  11       80.51       79.93     17.19 o
   2 -10  11       63.13       47.93     15.48 o
   3 -10  11        2.87       12.60     13.76 o
   4 -10  11       73.95       60.21     17.19 o
  -9  -9  11       44.07       50.84     18.91 o
  -8  -9  11       56.10       60.59     18.91 o
  -7  -9  11        2.41        3.92     13.76 o
  -6  -9  11      107.11      114.16     20.64 o
  -5  -9  11       27.18       16.05     13.76 o
  -4  -9  11      408.55      361.24     27.51 o
  -3  -9  11      340.65      343.26     18.06 o
  -2  -9  11        6.13        0.35      7.29 o
  -1  -9  11       81.88       67.31     10.28 o
   0  -9  11      351.46      327.54     18.12 o
   1  -9  11        0.78        0.06     10.31 o
   2  -9  11       27.98       16.25     12.04 o
   3  -9  11        5.21        1.22     10.31 o
   4  -9  11       61.25       61.52     15.48 o
   5  -9  11       67.47       46.23     15.48 o
  -9  -8  11       15.49        4.14     15.48 o
  -8  -8  11      135.33      144.65     24.07 o
  -7  -8  11      265.30      292.51     27.51 o
  -6  -8  11       42.10       54.84     17.19 o
  -5  -8  11      237.24      264.11     25.79 o
  -4  -8  11       77.17       66.02      9.86 o
  -3  -8  11      159.97      200.51     14.44 o
  -2  -8  11      374.82      354.39     16.89 o
  -1  -8  11        5.73        3.69      7.83 o
   0  -8  11       41.39       29.03      7.83 o
   1  -8  11       51.19       58.80     10.28 o
   2  -8  11      127.11      111.97     17.19 o
   3  -8  11      419.54      415.34     25.79 o
   4  -8  11        0.13        0.04     10.31 o
   5  -8  11      168.83      159.33     20.64 o
   6  -8  11       11.18        0.08     12.04 o
   7  -8  11       70.01       60.78     17.19 o
 -10  -7  11        3.60        0.88      6.71 o
  -9  -7  11      128.42      135.37     13.99 o
  -8  -7  11        3.29        0.24      7.00 o
  -7  -7  11      161.03      199.88     24.07 o
  -6  -7  11      370.45      386.41     29.24 o
  -5  -7  11       76.66       93.22     17.19 o
  -4  -7  11      451.93      471.90     33.54 o
  -3  -7  11      154.20      160.15     11.98 o
  -2  -7  11      124.36      129.60     10.75 o
  -1  -7  11      780.14      733.77     23.21 o
   0  -7  11      116.72      107.50     10.95 o
   1  -7  11      407.32      403.38     20.64 o
   2  -7  11      417.68      449.96     25.79 o
   3  -7  11        0.68        6.35     10.31 o
   4  -7  11      526.76      561.24     29.24 o
   5  -7  11       42.92       23.84     12.04 o
   6  -7  11      252.65      232.73     20.64 o
   7  -7  11      109.28      132.29     18.91 o
   8  -7  11        0.63        0.00     12.04 o
 -10  -6  11       29.33       34.55      8.90 o
  -9  -6  11        3.88        6.39      6.89 o
  -8  -6  11      152.46      144.63     12.73 o
  -7  -6  11       29.61        7.54      8.26 o
  -6  -6  11      212.37      216.86     13.99 o
  -5  -6  11       35.16       20.40      5.80 o
  -4  -6  11      168.49      208.98     13.63 o
  -3  -6  11     1413.31     1422.07     30.84 o
  -2  -6  11      119.52      121.83     11.50 o
  -1  -6  11      101.41      121.64     12.90 o
   0  -6  11      405.50      411.47     28.37 o
   1  -6  11       91.06       98.12      9.73 o
   2  -6  11      258.12      282.12     20.64 o
   3  -6  11        2.96        0.03      8.60 o
   4  -6  11       35.10       47.31     13.76 o
   5  -6  11      384.69      382.23     25.79 o
   6  -6  11       12.45       15.40     12.04 o
   7  -6  11      313.93      302.04     24.07 o
   8  -6  11       15.46       17.30     13.76 o
   9  -6  11       99.53      103.05     18.91 o
 -10  -5  11       41.77       42.82      9.68 o
  -9  -5  11       30.94       34.17      8.17 o
  -8  -5  11       45.63       46.95      8.17 o
  -7  -5  11      210.41      241.45     15.26 o
  -6  -5  11       27.79       26.65      7.29 o
  -5  -5  11       15.50        6.79      4.90 o
  -4  -5  11       11.19       10.79      5.15 o
  -3  -5  11       65.26       55.92      5.96 o
  -2  -5  11     1656.94     1753.75     53.31 o
  -1  -5  11       91.55      112.77      9.06 o
   0  -5  11      567.59      518.57     17.02 o
   1  -5  11      892.75      895.84     23.69 o
   2  -5  11       89.42       73.55     13.76 o
   3  -5  11      163.41      150.31     15.48 o
   4  -5  11      416.82      411.93     24.07 o
   5  -5  11      508.59      467.11     25.79 o
   6  -5  11      653.22      620.51     30.95 o
   7  -5  11        2.82       10.34     12.04 o
   8  -5  11      187.88      213.30     20.64 o
   9  -5  11      130.15      145.32     18.91 o
  10  -5  11       92.54      114.16     18.91 o
 -10  -4  11       21.52        1.00      7.24 o
  -9  -4  11      128.63      133.66     11.25 o
  -8  -4  11      107.96       96.19     10.04 o
  -7  -4  11      207.27      219.20     12.26 o
  -6  -4  11      461.87      472.63     15.23 o
  -5  -4  11       40.26       39.66      6.45 o
  -4  -4  11      157.05      163.12      8.47 o
  -3  -4  11       75.59       86.68      7.46 o
  -2  -4  11      303.47      316.30     11.06 o
  -1  -4  11     1055.28     1105.70     18.11 o
   0  -4  11        5.53        2.59      3.54 o
   1  -4  11     1032.26     1025.32     24.91 o
   2  -4  11      974.76     1073.39     34.39 o
   3  -4  11     1475.36     1477.09     42.99 o
   4  -4  11     1001.62     1047.60     37.83 o
   5  -4  11       10.14       13.29     10.31 o
   6  -4  11      364.94      363.67     24.07 o
   7  -4  11      193.66      208.94     18.91 o
   8  -4  11      195.47      177.10     18.91 o
   9  -4  11      592.99      530.30     29.24 o
  10  -4  11      134.76      133.48     17.19 o
  11  -4  11       11.01       15.54     13.76 o
 -10  -3  11      105.62      118.00     18.91 o
  -9  -3  11        0.03        0.02     12.04 o
  -8  -3  11      300.91      298.61     20.53 o
  -7  -3  11      119.38      117.66     10.22 o
  -6  -3  11      399.52      376.67     11.16 o
  -5  -3  11      280.34      288.84      9.98 o
  -4  -3  11       55.15       46.35      5.56 o
  -3  -3  11     1194.83     1201.00     21.32 o
  -2  -3  11      364.12      365.31     13.94 o
  -1  -3  11      185.68      176.93      8.86 o
   0  -3  11      608.58      630.72     14.13 o
   1  -3  11       39.12       45.90      4.56 o
   2  -3  11     1188.15     1309.78     26.66 o
   3  -3  11      998.98      983.57     21.48 o
   4  -3  11       71.25       98.43     13.76 o
   5  -3  11       26.68       19.06      8.60 o
   6  -3  11       57.27       54.79     12.04 o
   7  -3  11      190.66      222.11     18.91 o
   8  -3  11      303.83      297.88     20.64 o
   9  -3  11        0.59        0.07      8.60 o
  10  -3  11      262.81      252.33     22.36 o
  11  -3  11        2.11        0.02     10.31 o
  12  -3  11        0.77        2.84     12.04 o
 -10  -2  11       61.71       49.23     16.34 o
  -9  -2  11      106.46      110.17     13.02 o
  -8  -2  11       68.48       72.44     11.45 o
  -7  -2  11      353.93      349.79     18.12 o
  -6  -2  11       10.71        5.03      4.50 o
  -5  -2  11      435.63      406.33     11.17 o
  -4  -2  11        2.42        0.41      3.67 o
  -3  -2  11      419.93      389.28     11.91 o
  -2  -2  11     3238.18     3272.81     39.16 o
  -1  -2  11     1131.06     1127.27     27.72 o
   0  -2  11      819.77      829.76     16.13 o
   1  -2  11      979.08      933.42     15.82 o
   2  -2  11      183.44      186.71     17.19 o
   3  -2  11     2579.99     2656.11     48.15 o
   4  -2  11      659.60      655.90     16.11 o
   5  -2  11     2248.94     2361.53     36.72 o
   6  -2  11      275.50      206.72     27.51 o
   7  -2  11     2362.11     2389.92     55.89 o
   8  -2  11      112.36      104.63     13.76 o
   9  -2  11      369.01      366.21     22.36 o
  10  -2  11        0.22        0.02      8.60 o
  11  -2  11      295.40      290.26     22.36 o
  12  -2  11       93.67       88.25     15.48 o
 -10  -1  11        1.42        0.01      9.23 o
  -9  -1  11       72.35       79.99     12.73 o
  -8  -1  11       32.06       34.22     12.90 o
  -7  -1  11       87.71       94.74      8.30 o
  -6  -1  11      693.89      677.47     17.05 o
  -5  -1  11       46.62       40.94      6.60 o
  -4  -1  11      396.53      421.08     11.04 o
  -3  -1  11       13.67       11.67      3.71 o
  -2  -1  11        5.41        1.19      3.61 o
  -1  -1  11      827.33      811.96     13.72 o
   0  -1  11      518.12      547.94     12.22 o
   1  -1  11       61.80       62.19      5.24 o
   2  -1  11     2152.88     2228.29     35.01 o
   3  -1  11       20.69       20.90      5.37 o
   4  -1  11      964.65      938.04     19.82 o
   5  -1  11      919.85      938.16     21.04 o
   6  -1  11      224.55      202.97     10.95 o
   7  -1  11       87.30      100.40     10.31 o
   8  -1  11      506.55      475.28     16.38 o
   9  -1  11      763.33      759.41     25.79 o
  10  -1  11      443.31      459.01     29.24 o
  11  -1  11      149.23      134.53     17.19 o
  12  -1  11      231.95      226.44     20.64 o
 -10   0  11       62.23       47.65     11.94 o
  -9   0  11        1.76        0.01      9.46 o
  -8   0  11      214.55      195.98     16.11 o
  -7   0  11      167.86      151.38     12.24 o
  -6   0  11      122.17      127.65     10.70 o
  -5   0  11     1111.20     1049.42     22.08 o
  -4   0  11        5.59        3.87      4.51 o
  -3   0  11      647.43      623.76     19.71 o
  -2   0  11      274.43      250.38     10.48 o
  -1   0  11      308.10      278.90      8.54 o
   0   0  11     3284.40     3318.53     33.26 o
   1   0  11      442.91      441.72     14.61 o
   2   0  11     1101.74     1165.96     22.47 o
   3   0  11     1713.11     1837.21     30.84 o
   4   0  11        9.57        9.00      4.86 o
   5   0  11      940.68     1014.47     73.94 o
   6   0  11      219.93      235.07     10.95 o
   7   0  11      114.50      129.02      9.06 o
   8   0  11     2676.07     2800.03     44.27 o
   9   0  11     1602.30     1753.64     32.76 o
  10   0  11     1147.21     1173.93     34.39 o
  11   0  11      154.38      188.11     11.50 o
  12   0  11        7.36        4.90      6.61 o
  -9   1  11       78.09       88.07     13.27 o
  -8   1  11        5.76        0.00      7.69 o
  -7   1  11      161.41      165.70     11.00 o
  -6   1  11      200.14      201.95     10.86 o
  -5   1  11       16.00        4.34      5.00 o
  -4   1  11      243.29      240.49     11.00 o
  -3   1  11       25.64       45.67      6.59 o
  -2   1  11     1600.54     1531.62     27.05 o
  -1   1  11     1666.54     1629.63     25.82 o
   0   1  11        0.51        0.41      4.30 o
   1   1  11     2085.59     2112.62     33.98 o
   2   1  11      395.37      387.71     12.73 o
   3   1  11     3131.81     3181.13     47.29 o
   4   1  11     1681.16     1621.51     28.55 o
   5   1  11      204.81      177.94      9.73 o
   6   1  11     2694.71     2620.41     63.63 o
   7   1  11      178.79      167.41      9.73 o
   8   1  11       49.21       31.32      6.08 o
   9   1  11       10.47       12.92     11.18 o
  10   1  11      230.20      215.85     12.16 o
  11   1  11     1069.71     1082.53     25.53 o
  12   1  11      164.53      150.05     15.48 o
  13   1  11       63.61       75.57     13.76 o
  14   1  11      288.23      285.97     20.64 o
  -9   2  11        3.25        0.01      9.23 o
  -8   2  11       79.68       93.69     10.91 o
  -7   2  11        2.72        0.01      5.73 o
  -6   2  11      276.80      268.08     15.46 o
  -5   2  11      168.38      173.66     10.69 o
  -4   2  11       34.32       22.65      5.56 o
  -3   2  11       50.98       37.58      5.96 o
  -2   2  11       14.94       12.22      4.51 o
  -1   2  11      244.78      247.87      9.47 o
   0   2  11      471.89      425.12     18.23 o
   1   2  11       30.32       30.88      4.96 o
   2   2  11     1624.70     1563.84     27.34 o
   3   2  11      521.55      546.06     14.61 o
   4   2  11      820.07      779.85     18.24 o
   5   2  11     1526.28     1549.88     27.34 o
   6   2  11      241.92      239.33     10.28 o
   7   2  11      281.64      252.90     10.95 o
   8   2  11      126.24      127.28      9.73 o
   9   2  11      529.86      522.27     15.81 o
  10   2  11      264.40      253.26     14.61 o
  11   2  11        3.10        2.81      6.08 o
  12   2  11      656.28      664.74     29.24 o
  13   2  11      143.40      144.17     17.19 o
  14   2  11       82.51       82.98     15.48 o
  -9   3  11       43.01       35.13     11.94 o
  -8   3  11      216.77      228.37     16.71 o
  -7   3  11      285.54      296.00     13.75 o
  -6   3  11        0.03        0.09      6.59 o
  -5   3  11      636.10      634.53     18.14 o
  -4   3  11      164.09      171.84      9.67 o
  -3   3  11       75.65       78.97      7.46 o
  -2   3  11      101.37      122.19      8.47 o
  -1   3  11      183.56      171.75      9.03 o
   0   3  11     1001.01      958.18     18.19 o
   1   3  11      152.10      157.22      7.46 o
   2   3  11      437.26      440.44     12.73 o
   3   3  11     3549.57     3488.39     50.45 o
   4   3  11        6.72       13.44      4.86 o
   5   3  11     1311.70     1277.36     24.94 o
   6   3  11     1045.84     1088.27     23.10 o
   7   3  11      112.59      113.63      8.51 o
   8   3  11       38.40       37.25      6.08 o
   9   3  11       10.86       22.02      6.08 o
  10   3  11      444.27      448.82     15.17 o
  11   3  11      512.65      489.54     16.38 o
  12   3  11       18.51       11.67     10.31 o
  13   3  11      378.31      358.85     22.36 o
  14   3  11      111.76      119.32     15.48 o
  15   3  11      115.43      114.45     17.19 o
  -8   4  11        4.23        0.45      6.88 o
  -7   4  11      254.56      261.10     17.92 o
  -6   4  11       93.33       93.25     10.70 o
  -5   4  11       16.04        2.96      6.17 o
  -4   4  11      509.80      497.98     16.47 o
  -3   4  11       52.84       45.83      6.60 o
  -2   4  11      593.86      577.31     15.97 o
  -1   4  11     1165.69     1074.21     20.46 o
   0   4  11       27.27       37.17      6.36 o
   1   4  11      684.58      682.54     14.54 o
   2   4  11      673.60      613.77     17.60 o
   3   4  11       34.42       39.63      4.86 o
   4   4  11      682.07      697.48     17.02 o
   5   4  11      105.87       97.00     28.37 o
   6   4  11      385.64      395.47     14.61 o
   7   4  11      311.21      319.97     12.16 o
   8   4  11       24.47       14.16      5.37 o
   9   4  11      366.77      374.40     20.64 o
  10   4  11        3.53        1.03      5.37 o
  11   4  11      364.96      400.92     22.36 o
  12   4  11       59.95       42.58     12.04 o
  13   4  11       49.67       55.20     12.04 o
  14   4  11      315.78      293.08     22.36 o
  15   4  11       19.43       31.65     12.04 o
  -7   5  11        1.01        0.02      6.24 o
  -6   5  11       90.16       83.19      9.83 o
  -5   5  11      398.82      378.53     17.43 o
  -4   5  11        4.68        0.13      6.08 o
  -3   5  11      169.60      176.62     10.34 o
  -2   5  11       81.60       91.74      7.76 o
  -1   5  11      547.05      502.11     14.29 o
   0   5  11      841.77      857.49     17.72 o
   1   5  11      302.53      310.00     10.83 o
   2   5  11     1345.73     1448.28     28.55 o
   3   5  11      960.78      983.35     21.25 o
   4   5  11     2203.86     2201.77     35.26 o
   5   5  11      358.15      382.31     13.38 o
   6   5  11        9.54       17.69      4.86 o
   7   5  11      576.92      516.54     15.17 o
   8   5  11      957.23      991.36     30.95 o
   9   5  11      272.07      277.94     12.73 o
  10   5  11      683.66      656.99     18.12 o
  11   5  11       36.98       39.20     10.31 o
  12   5  11      832.98      794.39     32.67 o
  13   5  11      166.87      163.50     18.91 o
  14   5  11        4.18        0.04     10.31 o
  15   5  11      301.03      308.38     22.36 o
  -7   6  11       24.58       18.13      7.86 o
  -6   6  11       40.41       32.27      7.86 o
  -5   6  11       25.71       15.26      7.13 o
  -4   6  11      498.70      444.73     15.26 o
  -3   6  11       71.44       64.76      8.17 o
  -2   6  11      359.55      376.11     17.31 o
  -1   6  11       31.02       32.80      6.08 o
   0   6  11      706.32      719.07     16.71 o
   1   6  11      788.37      779.52     16.82 o
   2   6  11      260.87      280.01     11.74 o
   3   6  11     2587.44     2431.05     53.31 o
   4   6  11      981.33      940.64     23.21 o
   5   6  11        1.72        0.60      4.13 o
   6   6  11      462.52      468.18     13.94 o
   7   6  11       23.36       23.61      6.08 o
   8   6  11       32.20       33.48      6.61 o
   9   6  11      219.19      247.37     11.50 o
  10   6  11      587.69      516.22     24.07 o
  11   6  11     1175.99     1170.79     39.55 o
  12   6  11       35.55       46.15     12.04 o
  13   6  11        4.69        0.01      8.60 o
  14   6  11      189.51      203.53     20.64 o
  15   6  11       23.00       22.35     10.31 o
  -6   7  11       16.92       12.00      8.17 o
  -5   7  11        1.25        0.04      6.72 o
  -4   7  11       20.17       12.11      7.13 o
  -3   7  11      168.25      165.18     10.73 o
  -2   7  11        6.95        5.94      5.65 o
  -1   7  11      242.63      247.35     14.83 o
   0   7  11       57.17       52.21      6.81 o
   1   7  11      460.20      485.23     14.07 o
   2   7  11      294.18      276.40     11.23 o
   3   7  11     1146.96     1050.71     28.37 o
   4   7  11        1.95        0.05      5.37 o
   5   7  11      164.52      169.35     10.95 o
   6   7  11      602.40      582.29     17.60 o
   7   7  11     1918.18     1898.81     33.98 o
   8   7  11       24.05       26.93      5.72 o
   9   7  11      563.99      638.90     18.12 o
  10   7  11      269.45      253.67     18.91 o
  11   7  11      187.39      200.32     17.19 o
  12   7  11     1527.28     1565.59     48.15 o
  13   7  11      162.71      175.21     18.91 o
  14   7  11      305.37      269.46     22.36 o
  15   7  11      398.33      383.19     25.79 o
  -5   8  11       31.74       11.72     15.00 o
  -4   8  11        6.70        0.01     11.08 o
  -3   8  11        2.28        0.18      6.99 o
  -2   8  11      200.41      196.38     11.25 o
  -1   8  11       68.92       69.23      8.47 o
   0   8  11      206.15      181.50     10.22 o
   1   8  11       10.75       10.35      5.97 o
   2   8  11      838.95      883.25     19.08 o
   3   8  11      819.22      772.99     20.67 o
   4   8  11      492.70      505.28     17.02 o
   5   8  11      996.15     1006.28     23.10 o
   6   8  11      769.03      794.63     20.04 o
   7   8  11      117.41      119.47      9.06 o
   8   8  11      853.14      819.27     20.57 o
   9   8  11       94.20      107.65      9.06 o
  10   8  11      596.99      556.07     27.51 o
  11   8  11       41.50       46.12     12.04 o
  12   8  11      151.62      190.29     18.91 o
  13   8  11      776.47      799.63     34.39 o
  14   8  11       67.17       61.46     13.76 o
  15   8  11      212.41      233.46     20.64 o
  -4   9  11       82.30       92.04     10.38 o
  -3   9  11       24.31       41.93      9.03 o
  -2   9  11      104.87      103.77      9.83 o
  -1   9  11        4.47        3.62      6.60 o
   0   9  11      409.92      431.09     15.08 o
   1   9  11      447.08      492.01     15.40 o
   2   9  11        9.47        9.45      5.80 o
   3   9  11      357.83      366.72     21.49 o
   4   9  11      626.74      625.29     27.51 o
   5   9  11      183.86      178.88     11.50 o
   6   9  11       19.64       18.32      6.61 o
   7   9  11      793.96      849.38     21.89 o
   8   9  11     1034.16      962.36     23.01 o
   9   9  11     1156.74     1237.08     39.55 o
  10   9  11      126.71      101.03     15.48 o
  11   9  11      351.02      326.34     22.36 o
  12   9  11       15.15       17.65     10.31 o
  13   9  11      185.22      183.48     18.91 o
  14   9  11      109.44      130.61     17.19 o
  15   9  11       37.62       22.06     12.04 o
  -3  10  11      196.05      211.29     13.06 o
  -2  10  11      190.01      177.45     13.00 o
  -1  10  11      110.70      120.67     10.22 o
   0  10  11      181.86      186.05     11.37 o
   1  10  11      290.97      330.93     30.18 o
   2  10  11      408.59      410.22     26.36 o
   3  10  11      119.85      115.97     10.28 o
   4  10  11      162.70      168.39     12.16 o
   5  10  11       73.85       74.98      9.06 o
   6  10  11      241.99      238.21     13.38 o
   7  10  11      392.98      370.55     15.17 o
   8  10  11      326.17      370.99     14.59 o
   9  10  11      437.28      434.93     24.07 o
  10  10  11       59.33       56.88     13.76 o
  11  10  11      384.58      317.95     22.36 o
  12  10  11      651.29      592.31     29.24 o
  13  10  11       23.54       15.19     12.04 o
  14  10  11      145.82      141.40     17.19 o
  15  10  11      105.80      106.76     17.19 o
  -2  11  11       26.41       40.98     11.45 o
  -1  11  11        1.44        0.01      6.99 o
   0  11  11      303.67      312.37     14.48 o
   1  11  11       57.97       73.97      8.83 o
   2  11  11      222.95      231.41     12.26 o
   3  11  11      583.85      622.59     27.57 o
   4  11  11        8.05        6.07      7.29 o
   5  11  11      944.86      961.37     24.91 o
   6  11  11      166.44      202.73     12.16 o
   7  11  11       10.30        6.03      9.46 o
   8  11  11      424.91      424.53     24.07 o
   9  11  11      399.22      426.94     25.79 o
  10  11  11      426.84      432.90     25.79 o
  11  11  11      116.70      115.96     17.19 o
  12  11  11       33.93       26.10     12.04 o
  13  11  11      133.55      139.11     17.19 o
  14  11  11       12.74       20.00     12.04 o
  -1  12  11       33.92       38.14     11.98 o
   0  12  11       10.29        2.37     10.28 o
   1  12  11      235.54      237.73     13.28 o
   2  12  11        2.81        3.33      6.81 o
   3  12  11      342.41      317.22     15.67 o
   4  12  11      198.17      191.53     12.73 o
   5  12  11       28.31       36.32      8.51 o
   6  12  11      154.57      170.75     12.16 o
   7  12  11       38.13       35.99      8.51 o
   8  12  11       66.66       78.84     13.76 o
   9  12  11      174.51      188.64     18.91 o
  10  12  11      120.40      109.71     17.19 o
  11  12  11      249.43      239.03     20.64 o
  12  12  11      114.65      143.50     17.19 o
  13  12  11       27.63       18.45     12.04 o
  14  12  11      166.02      189.34     22.36 o
   1  13  11       11.25       11.02     10.75 o
   2  13  11      152.32      165.73     30.95 o
   3  13  11       21.49       37.24     13.76 o
   4  13  11       32.28       22.91      8.26 o
   5  13  11       47.39       60.01     12.90 o
   6  13  11       11.72        2.55      7.73 o
   7  13  11      181.89      206.81     13.38 o
   8  13  11       94.23      100.52     15.48 o
   9  13  11       73.61       45.44     13.76 o
  10  13  11      138.32      169.93     18.91 o
  11  13  11        2.75        5.55     10.31 o
  12  13  11       43.36       44.70     12.04 o
  13  13  11       32.75       42.55     13.76 o
   3  14  11       65.38       80.91     17.19 o
   4  14  11        0.55        9.72     12.04 o
   5  14  11       15.03       22.36     13.76 o
   6  14  11       59.28       82.94     15.48 o
   7  14  11        1.09        0.04     10.31 o
   8  14  11      259.12      272.19     22.36 o
   9  14  11      238.21      264.47     24.07 o
  10  14  11       12.10        4.24     12.04 o
  11  14  11       50.40       65.55     15.48 o
  12  14  11        9.96        0.01     10.31 o
   6  15  11       48.49       53.00     13.76 o
  10  15  11        0.58        0.02     10.31 o
  -4 -11  12       93.42      111.68     22.36 o
  -3 -11  12       86.08       92.22     20.64 o
  -2 -11  12       80.99       86.39     17.19 o
  -1 -11  12       65.67       39.87     13.76 o
  -6 -10  12       14.39       10.77     15.48 o
  -5 -10  12        0.21        0.03     12.04 o
  -4 -10  12        4.54        0.03     12.04 o
  -3 -10  12      176.17      183.66     14.44 o
  -2 -10  12       81.39       79.59     13.76 o
  -1 -10  12      113.75      139.61     18.91 o
   0 -10  12      148.28      145.38     18.91 o
   1 -10  12       20.05        9.10     13.76 o
   2 -10  12      209.16      182.84     22.36 o
   3 -10  12       34.42       17.39     15.48 o
  -7  -9  12       66.12       41.48     17.19 o
  -6  -9  12       39.37       48.44     17.19 o
  -5  -9  12       15.90        0.15     13.76 o
  -4  -9  12        2.99        9.61     12.04 o
  -3  -9  12       44.27       43.88      9.50 o
  -2  -9  12      145.84      174.66     13.94 o
  -1  -9  12      232.68      218.68     20.64 o
   0  -9  12       13.33       17.93     12.04 o
   1  -9  12      141.44      140.18     18.91 o
   2  -9  12        6.62        0.07     10.31 o
   3  -9  12       35.61       27.27     12.04 o
   4  -9  12       55.18       46.47     15.48 o
  -8  -8  12       63.01       60.88     18.91 o
  -7  -8  12      115.28      119.06     22.36 o
  -6  -8  12      311.70      335.30     29.24 o
  -5  -8  12        4.59        8.72     13.76 o
  -4  -8  12      140.49      144.44     12.38 o
  -3  -8  12        0.83        0.09      6.61 o
  -2  -8  12      185.44      178.67     13.94 o
  -1  -8  12      336.52      336.79     24.07 o
   0  -8  12       35.18       32.22     12.04 o
   1  -8  12      354.21      361.33     24.07 o
   2  -8  12      122.75      110.79     17.19 o
   3  -8  12       94.68       95.66     17.19 o
   4  -8  12      194.72      194.62     20.64 o
   5  -8  12       49.92       44.60     15.48 o
   6  -8  12      137.97      121.91     20.64 o
  -9  -7  12        1.41        0.00     13.76 o
  -8  -7  12      113.56       88.19     20.64 o
  -7  -7  12      221.46      231.87     25.79 o
  -6  -7  12       71.85       73.74     18.91 o
  -5  -7  12      432.53      429.45     30.95 o
  -4  -7  12        3.11        0.30      6.61 o
  -3  -7  12      413.97      427.92     24.94 o
  -2  -7  12       36.31       31.33      9.06 o
  -1  -7  12       37.90       35.22      9.06 o
   0  -7  12      201.57      197.43     18.91 o
   1  -7  12        4.56        2.70     10.31 o
   2  -7  12      268.75      269.83     22.36 o
   3  -7  12      391.02      384.36     25.79 o
   4  -7  12       43.34       60.00     13.76 o
   5  -7  12      169.77      146.67     18.91 o
   6  -7  12        0.20        0.01     12.04 o
   7  -7  12       51.25       40.92     15.48 o
  -9  -6  12       88.79       86.00     10.10 o
  -8  -6  12        0.01        0.06      8.60 o
  -7  -6  12       85.99       98.55     16.34 o
  -6  -6  12       33.96       45.18      8.85 o
  -5  -6  12      190.94      197.30     22.36 o
  -4  -6  12        4.92        8.69      7.83 o
  -3  -6  12      152.91      172.72     16.34 o
  -2  -6  12     1021.19     1037.58     27.18 o
  -1  -6  12      116.00      130.33     10.95 o
   0  -6  12       64.49       48.75     12.04 o
   1  -6  12      703.08      707.72     30.95 o
   2  -6  12       50.95       40.99     12.04 o
   3  -6  12      364.92      381.90     24.07 o
   4  -6  12      449.34      422.93     25.79 o
   5  -6  12        7.21        3.86     12.04 o
   6  -6  12      250.59      210.08     22.36 o
   7  -6  12       12.39       17.90     12.04 o
   8  -6  12       44.21       52.36     15.48 o
  -9  -5  12       13.19        7.20      7.44 o
  -8  -5  12       88.37       94.17     10.56 o
  -7  -5  12        5.15        3.09      6.61 o
  -6  -5  12      257.78      245.39     13.99 o
  -5  -5  12        2.39        0.00      4.85 o
  -4  -5  12      105.20      110.08      8.01 o
  -3  -5  12        1.33        0.37     10.31 o
  -2  -5  12       88.12       94.92     18.06 o
  -1  -5  12      608.62      636.45     19.45 o
   0  -5  12       13.57       10.11     10.31 o
   1  -5  12        1.70        0.04      8.60 o
   2  -5  12      834.45      855.34     32.67 o
   3  -5  12       86.49      104.49     15.48 o
   4  -5  12     1432.27     1391.13     44.71 o
   5  -5  12      756.74      715.42     32.67 o
   6  -5  12      131.60      129.87     18.91 o
   7  -5  12      129.34      126.77     18.91 o
   8  -5  12        0.49        0.03     10.31 o
   9  -5  12      120.16      114.25     18.91 o
  -9  -4  12        0.01        0.04      6.71 o
  -8  -4  12       96.76       94.06     10.56 o
  -7  -4  12      151.48      166.59     15.43 o
  -6  -4  12       45.03       37.18      7.13 o
  -5  -4  12      399.84      415.00     13.28 o
  -4  -4  12      170.97      172.32     11.77 o
  -3  -4  12      111.40      125.04      8.47 o
  -2  -4  12      220.84      230.82     10.03 o
  -1  -4  12       11.43        2.56      3.94 o
   0  -4  12      998.03     1014.78     36.12 o
   1  -4  12      490.86      485.99     24.07 o
   2  -4  12        1.11        0.19      6.88 o
   3  -4  12     1605.81     1553.23     46.43 o
   4  -4  12        8.91        0.01      8.60 o
   5  -4  12      552.04      603.61     29.24 o
   6  -4  12        3.39        0.06      8.60 o
   7  -4  12       70.10       91.03     15.48 o
   8  -4  12       39.10       47.65     12.04 o
   9  -4  12       25.20       31.23     13.76 o
  10  -4  12      229.22      246.02     22.36 o
  -9  -3  12       66.52       80.92     22.36 o
  -8  -3  12        1.37        0.14      6.99 o
  -7  -3  12       73.14       85.90      8.75 o
  -6  -3  12      210.19      206.09     11.15 o
  -5  -3  12      131.87      141.48      8.12 o
  -4  -3  12      433.81      409.67     21.49 o
  -3  -3  12       37.96       26.66      5.42 o
  -2  -3  12     1001.36      997.70     20.16 o
  -1  -3  12      375.75      386.36     17.86 o
   0  -3  12      299.12      335.04     13.21 o
   1  -3  12      615.56      582.11     20.64 o
   2  -3  12      136.27      132.40      9.50 o
   3  -3  12      653.36      649.93     29.24 o
   4  -3  12     3066.75     3045.35     70.51 o
   5  -3  12     1764.77     1797.94     49.87 o
   6  -3  12     1473.45     1417.25     42.99 o
   7  -3  12       12.85       12.72     10.31 o
   8  -3  12       70.66       76.96     13.76 o
   9  -3  12      647.64      636.94     30.95 o
  10  -3  12       37.78       43.72     13.76 o
  11  -3  12      158.75      157.67     18.91 o
  -9  -2  12       99.68      113.81     17.19 o
  -8  -2  12      185.80      205.30     16.51 o
  -7  -2  12        4.19        0.00      7.51 o
  -6  -2  12      347.24      339.11     11.75 o
  -5  -2  12      673.34      644.85     14.94 o
  -4  -2  12        1.95        1.25      5.46 o
  -3  -2  12      162.57      165.55      7.21 o
  -2  -2  12      123.34      138.81      9.73 o
  -1  -2  12     1583.65     1452.59     26.59 o
   0  -2  12      357.86      372.65     12.73 o
   1  -2  12        1.02        1.33      8.60 o
   2  -2  12     1023.03     1066.94     29.24 o
   3  -2  12      952.85      931.31     19.82 o
   4  -2  12      150.77      145.88      9.06 o
   5  -2  12     3215.37     3283.35     48.23 o
   6  -2  12      273.87      284.45     13.21 o
   7  -2  12       31.25       44.90     10.31 o
   8  -2  12       43.19       24.11     12.04 o
   9  -2  12       13.15       17.80     10.31 o
  10  -2  12       95.35       95.98     15.48 o
  11  -2  12       10.29        5.08     12.04 o
  12  -2  12      200.33      190.68     20.64 o
  -9  -1  12       23.85        8.34     10.15 o
  -8  -1  12      140.87      131.87     13.99 o
  -7  -1  12      244.34      270.22     18.06 o
  -6  -1  12       11.03       11.10      5.56 o
  -5  -1  12      942.43      987.30     21.17 o
  -4  -1  12      522.92      507.40     12.50 o
  -3  -1  12      154.90      158.41      7.21 o
  -2  -1  12      845.23      777.52     14.58 o
  -1  -1  12       62.47       57.57      4.67 o
   0  -1  12     1139.94     1114.60     23.01 o
   1  -1  12     1144.41     1051.53     25.79 o
   2  -1  12        1.30        9.44      4.86 o
   3  -1  12     1510.03     1599.14     28.40 o
   4  -1  12      235.08      250.35     15.48 o
   5  -1  12     1804.71     1869.73     32.56 o
   6  -1  12      452.87      499.54     15.67 o
   7  -1  12      496.09      544.04     17.60 o
   8  -1  12       14.34        8.16      6.61 o
   9  -1  12       95.57      149.31     10.95 o
  10  -1  12      183.40      164.53     17.19 o
  11  -1  12      236.81      201.01     18.91 o
  12  -1  12        2.18        0.05     10.31 o
  -9   0  12       89.28       96.71     14.31 o
  -8   0  12        3.32        1.89      8.85 o
  -7   0  12       96.25      103.21      9.34 o
  -6   0  12      250.30      243.20     12.43 o
  -5   0  12        4.70        0.07      5.78 o
  -4   0  12      951.84      960.01     24.15 o
  -3   0  12      210.01      202.76     11.25 o
  -2   0  12      173.38      175.18     11.98 o
  -1   0  12      157.38      161.98      8.24 o
   0   0  12       22.56       27.58      6.08 o
   1   0  12      890.22      861.52     20.04 o
   2   0  12     1337.90     1228.84     28.37 o
   3   0  12      642.33      640.46     25.79 o
   4   0  12     2010.08     1838.79     93.72 o
   5   0  12      132.26      130.21      9.06 o
   6   0  12     2782.62     2778.35     43.05 o
   7   0  12     1975.10     1874.05     33.30 o
   8   0  12      585.37      696.94     19.34 o
   9   0  12       52.51       62.73      8.51 o
  10   0  12       41.48       41.72      7.83 o
  11   0  12      198.67      198.05     12.73 o
  12   0  12       62.07       79.16     15.48 o
  -9   1  12       13.90        6.73     10.60 o
  -8   1  12      138.95      167.89     15.59 o
  -7   1  12       12.48        0.00      7.09 o
  -6   1  12       89.87       93.95     10.13 o
  -5   1  12      299.45      333.11     26.74 o
  -4   1  12      214.22      199.01     10.69 o
  -3   1  12        1.44        5.21      4.90 o
  -2   1  12        2.42        1.44      5.27 o
  -1   1  12     2273.69     2237.65     30.40 o
   0   1  12     1411.30     1372.09     55.89 o
   1   1  12       45.62       42.05      6.08 o
   2   1  12     2273.01     2265.89     36.42 o
   3   1  12      335.76      319.44     12.73 o
   4   1  12      471.58      433.55     13.94 o
   5   1  12     1571.08     1548.35     61.91 o
   6   1  12     1464.82     1535.60     35.25 o
   7   1  12      123.82       91.94      9.06 o
   8   1  12     1155.19     1121.48     24.91 o
   9   1  12        0.32        0.02      4.86 o
  10   1  12      643.50      644.39     30.09 o
  11   1  12       39.02       23.36      8.60 o
  12   1  12      181.13      192.74     13.38 o
  13   1  12       96.12       94.92     13.76 o
  14   1  12        7.96        0.07      8.60 o
  -8   2  12       15.87        3.35      9.06 o
  -7   2  12      127.63      139.71     11.00 o
  -6   2  12        4.53        0.00      6.42 o
  -5   2  12      225.48      230.23     17.54 o
  -4   2  12      402.36      396.47     13.90 o
  -3   2  12      575.12      558.38     15.30 o
  -2   2  12      201.01      183.38      9.20 o
  -1   2  12      251.04      228.82     16.37 o
   0   2  12      628.80      586.52     17.60 o
   1   2  12      701.71      660.75     17.60 o
   2   2  12        0.87        0.09      4.13 o
   3   2  12     2179.81     2201.12     35.86 o
   4   2  12      347.23      311.72     12.16 o
   5   2  12      415.38      445.66     15.48 o
   6   2  12      174.07      195.69     10.95 o
   7   2  12       57.73       58.73      7.29 o
   8   2  12        3.59        8.33      6.08 o
   9   2  12      305.37      360.25     14.59 o
  10   2  12      362.59      369.79     15.17 o
  11   2  12     1364.42     1362.86     29.19 o
  12   2  12       54.73       81.36     13.76 o
  13   2  12      384.64      369.49     24.07 o
  14   2  12      144.90      142.50     17.19 o
  -8   3  12       98.53       97.97     11.12 o
  -7   3  12      105.34      104.99     10.51 o
  -6   3  12       88.67      108.57      9.96 o
  -5   3  12        2.75        0.02      5.56 o
  -4   3  12      602.96      614.52     23.60 o
  -3   3  12      448.29      423.73     18.89 o
  -2   3  12        5.06        1.41      4.51 o
  -1   3  12      410.15      386.81     12.47 o
   0   3  12      134.83      130.99      9.73 o
   1   3  12     1204.62     1233.81     24.91 o
   2   3  12     1457.87     1405.00     26.76 o
   3   3  12        0.33        1.84      4.86 o
   4   3  12     1269.05     1304.75     26.12 o
   5   3  12       73.87       64.52      7.73 o
   6   3  12      759.81      748.37     19.45 o
   7   3  12       11.07       14.44     11.18 o
   8   3  12       57.05       33.63      6.61 o
   9   3  12       64.13       88.50      8.51 o
  10   3  12      676.32      697.29     20.04 o
  11   3  12      171.14      173.18     11.50 o
  12   3  12      666.87      700.98     30.95 o
  13   3  12        4.53        2.41     10.31 o
  14   3  12      250.63      271.59     20.64 o
  -7   4  12       74.33       81.32     14.00 o
  -6   4  12      140.40      148.84     11.55 o
  -5   4  12      165.32      169.36     17.66 o
  -4   4  12       35.14       27.90      7.13 o
  -3   4  12      183.38      185.37     11.06 o
  -2   4  12       18.49       14.10      5.96 o
  -1   4  12      225.73      218.04     10.69 o
   0   4  12     1078.75     1029.44     23.10 o
   1   4  12      135.05      140.02     10.28 o
   2   4  12      199.32      170.12     10.95 o
   3   4  12     1150.95     1123.24     24.32 o
   4   4  12      434.65      438.79     16.34 o
   5   4  12     1516.48     1491.67     28.55 o
   6   4  12        2.54        0.06      4.86 o
   7   4  12     1320.52     1237.77     25.53 o
   8   4  12      248.10      215.58     11.98 o
   9   4  12      162.60      172.83     11.50 o
  10   4  12      530.37      561.13     47.29 o
  11   4  12       13.48       18.40      7.29 o
  12   4  12     1031.15     1042.93     37.83 o
  13   4  12      544.14      552.83     27.51 o
  14   4  12        3.24        4.79     10.31 o
  15   4  12      324.29      322.76     24.07 o
  -7   5  12       81.79       74.17     10.07 o
  -6   5  12       66.98       57.94      8.92 o
  -5   5  12       53.41       52.22      8.30 o
  -4   5  12      475.80      491.48     16.69 o
  -3   5  12      206.93      195.21     11.25 o
  -2   5  12       71.14       80.14      8.17 o
  -1   5  12       41.79       42.74      6.50 o
   0   5  12      291.20      278.52     11.25 o
   1   5  12     2157.33     2159.67     37.69 o
   2   5  12      615.46      609.57     33.54 o
   3   5  12      497.17      460.53     15.17 o
   4   5  12     1136.54     1188.80     24.91 o
   5   5  12      197.18      175.15     10.28 o
   6   5  12     2183.34     2136.58     40.42 o
   7   5  12      646.81      706.43     41.27 o
   8   5  12      508.01      502.14     16.38 o
   9   5  12     1401.98     1344.39     30.95 o
  10   5  12      104.45       95.13     13.76 o
  11   5  12     2077.36     2006.51     53.31 o
  12   5  12       47.34       68.07     13.76 o
  13   5  12      232.45      224.82     18.91 o
  14   5  12      115.42      115.87     15.48 o
  15   5  12        1.38        0.01      8.60 o
  -6   6  12        0.94        0.07      6.81 o
  -5   6  12       15.26       12.08      7.76 o
  -4   6  12       51.17       44.19     10.15 o
  -3   6  12      732.40      705.30     19.54 o
  -2   6  12      194.74      192.84     11.06 o
  -1   6  12      174.31      158.03      9.67 o
   0   6  12       81.14       78.98      7.46 o
   1   6  12      167.25      171.71     11.50 o
   2   6  12     2889.28     2814.44     49.87 o
   3   6  12       31.75       39.30      7.29 o
   4   6  12     5346.57     5248.23     71.13 o
   5   6  12      302.68      289.73     12.90 o
   6   6  12        8.64       17.78      5.37 o
   7   6  12     1030.92     1084.31     62.76 o
   8   6  12      562.47      580.03     30.95 o
   9   6  12      914.81      966.05     23.01 o
  10   6  12      706.48      751.11     20.57 o
  11   6  12       26.45       39.28     12.04 o
  12   6  12     1002.18     1041.30     37.83 o
  13   6  12        1.54        0.02      8.60 o
  14   6  12      140.05      121.31     17.19 o
  15   6  12      111.43      119.08     17.19 o
  -5   7  12       30.13       31.57      8.17 o
  -4   7  12        5.46        0.11     11.84 o
  -3   7  12       73.43       68.38      9.20 o
  -2   7  12      209.11      214.55     13.47 o
  -1   7  12        3.47        0.02      5.56 o
   0   7  12      523.66      517.81     15.30 o
   1   7  12      120.16      133.11     10.28 o
   2   7  12      437.20      422.93     16.38 o
   3   7  12     2252.18     2254.11     39.50 o
   4   7  12       73.37       76.26     14.61 o
   5   7  12       35.50       31.95      7.29 o
   6   7  12        3.69        0.13      6.02 o
   7   7  12      139.49      139.42     11.18 o
   8   7  12      842.59      820.36     21.25 o
   9   7  12      376.90      374.83     14.44 o
  10   7  12      753.57      749.10     30.95 o
  11   7  12      510.56      529.26     27.51 o
  12   7  12      134.09      147.85     17.19 o
  13   7  12      215.50      221.83     20.64 o
  14   7  12      101.95       83.03     15.48 o
  15   7  12       90.28      122.08     18.91 o
  -5   8  12       37.73       33.52      8.92 o
  -4   8  12      118.32      111.13     11.41 o
  -3   8  12        2.43        6.75      7.13 o
  -2   8  12       89.78       83.86     14.90 o
  -1   8  12       17.47       13.88      7.50 o
   0   8  12       62.44       60.48     10.98 o
   1   8  12      773.81      783.32     22.47 o
   2   8  12      216.82      219.92     12.73 o
   3   8  12      168.32      163.92     12.90 o
   4   8  12       42.98       37.36      7.83 o
   5   8  12     3207.14     3118.80     48.64 o
   6   8  12      799.84      799.49     22.36 o
   7   8  12       80.40       85.63      8.51 o
   8   8  12        8.78        0.68      5.37 o
   9   8  12     1340.63     1232.70     33.54 o
  10   8  12      124.94      122.76     15.48 o
  11   8  12      411.98      384.68     24.07 o
  12   8  12      537.70      530.26     27.51 o
  13   8  12        2.97        0.02      8.60 o
  14   8  12      560.25      522.66     29.24 o
  15   8  12        7.59        0.08     10.31 o
  -4   9  12      111.71      103.98     11.25 o
  -3   9  12      396.65      382.84     16.11 o
  -2   9  12       52.40       55.27      9.23 o
  -1   9  12        5.33       11.66      6.99 o
   0   9  12       23.94       14.72      6.81 o
   1   9  12        4.49        9.41      7.00 o
   2   9  12      567.77      604.92     20.04 o
   3   9  12      118.73      124.18     10.28 o
   4   9  12     1231.10     1252.47     27.97 o
   5   9  12     1709.66     1665.31     32.83 o
   6   9  12      169.95      154.29     10.95 o
   7   9  12      521.69      509.60     17.60 o
   8   9  12      192.94      212.12     12.16 o
   9   9  12      223.71      222.63     18.91 o
  10   9  12      261.15      240.35     18.91 o
  11   9  12       12.44        9.70     10.31 o
  12   9  12      315.26      291.58     20.64 o
  13   9  12       85.55      104.28     17.19 o
  14   9  12       95.52      114.17     17.19 o
  15   9  12      278.30      309.50     24.07 o
  -3  10  12      103.84      118.90     11.41 o
  -2  10  12      289.96      303.38     14.64 o
  -1  10  12       69.27       50.38      8.65 o
   0  10  12      240.33      249.72     13.08 o
   1  10  12      223.94      202.70     14.61 o
   2  10  12       23.51       23.78      7.83 o
   3  10  12      483.08      464.15     18.12 o
   4  10  12      686.72      716.47     20.67 o
   5  10  12      113.53      116.14     12.04 o
   6  10  12      310.12      301.27     15.48 o
   7  10  12      189.22      198.57     21.49 o
   8  10  12      854.21      790.60     22.47 o
   9  10  12      647.58      633.47     29.24 o
  10  10  12      287.44      289.45     22.36 o
  11  10  12      368.62      406.30     25.79 o
  12  10  12        4.08        0.03     10.31 o
  13  10  12      156.95      157.89     18.91 o
  14  10  12       44.29       88.88     15.48 o
  15  10  12       39.80       24.70     12.04 o
  -1  11  12       97.88      107.64     11.06 o
   0  11  12       19.15        0.12      6.08 o
   1  11  12      133.90      155.16     12.16 o
   2  11  12      112.41      121.31     11.50 o
   3  11  12       19.33        4.12      7.83 o
   4  11  12      103.26      117.80     10.95 o
   5  11  12        1.51        4.87      7.29 o
   6  11  12      250.20      228.13     14.61 o
   7  11  12      352.05      357.08     23.21 o
   8  11  12      212.70      206.26     14.61 o
   9  11  12      394.93      390.38     25.79 o
  10  11  12       80.85      115.91     17.19 o
  11  11  12      317.47      298.68     22.36 o
  12  11  12      274.12      328.51     24.07 o
  13  11  12       59.62       41.61     13.76 o
  14  11  12      186.78      192.99     20.64 o
   0  12  12       55.21       66.09      9.20 o
   1  12  12        3.82        2.44      7.83 o
   2  12  12      295.98      285.85     15.81 o
   3  12  12       58.85       53.55     10.28 o
   4  12  12      109.88      115.82     19.78 o
   5  12  12      252.80      249.87     14.59 o
   6  12  12        1.45        0.00      7.29 o
   7  12  12      208.56      209.91     13.38 o
   8  12  12      483.79      509.42     27.51 o
   9  12  12        0.15        0.05      8.60 o
  10  12  12      333.22      303.05     22.36 o
  11  12  12       87.51       61.40     13.76 o
  12  12  12      139.92      144.27     17.19 o
  13  12  12       45.70       48.11     13.76 o
  14  12  12        1.59        0.00     12.04 o
   2  13  12        0.06       13.35     12.04 o
   3  13  12      202.56      211.23     14.59 o
   4  13  12       11.72       27.46      8.51 o
   5  13  12      292.88      274.99     22.36 o
   6  13  12      200.90      221.09     14.59 o
   7  13  12        0.03        0.03      6.61 o
   8  13  12      443.31      408.14     25.79 o
   9  13  12      281.07      318.48     24.07 o
  10  13  12       28.89       21.12     12.04 o
  11  13  12      115.12      128.36     17.19 o
  12  13  12        3.47        0.00     10.31 o
  13  13  12      120.16      133.98     18.91 o
   4  14  12       56.11       65.51     15.48 o
   5  14  12       22.44       36.64     13.76 o
   6  14  12        0.72        0.03      7.29 o
   7  14  12       42.68       63.37     13.76 o
   8  14  12        3.57       15.22     12.04 o
   9  14  12      361.95      475.05     27.51 o
  10  14  12      133.77      128.20     18.91 o
  11  14  12       81.15       89.82     17.19 o
  -2 -10  13       76.01       58.55     15.48 o
  -1 -10  13        5.73        0.04     12.04 o
   0 -10  13       98.51       68.35     17.19 o
   1 -10  13       86.49       72.55     17.19 o
  -6  -9  13       69.25       72.00     18.91 o
  -5  -9  13       81.75      106.52     20.64 o
  -4  -9  13        2.13       10.97     13.76 o
  -3  -9  13        2.49        0.04     10.31 o
  -2  -9  13       38.17       20.20     13.76 o
  -1  -9  13      102.35      132.36     18.91 o
   0  -9  13      127.11      118.68     17.19 o
   1  -9  13       59.35       41.34     15.48 o
   2  -9  13      100.00      119.46     18.91 o
   3  -9  13       17.61        0.18     13.76 o
  -7  -8  13       64.86       66.22     18.91 o
  -6  -8  13       26.80       52.91     17.19 o
  -5  -8  13       92.41       99.00     18.91 o
  -4  -8  13       94.02      107.01     18.91 o
  -3  -8  13       63.34       52.23     13.76 o
  -2  -8  13      132.97       94.13     15.48 o
  -1  -8  13       25.11       25.29     12.04 o
   0  -8  13       84.16       82.85     15.48 o
   1  -8  13       72.44       94.96     15.48 o
   2  -8  13       15.75        8.77     12.04 o
   3  -8  13       70.76       73.33     17.19 o
   4  -8  13       22.13        0.13     12.04 o
   5  -8  13        8.45        5.89     13.76 o
  -8  -7  13        0.18        0.01     13.76 o
  -7  -7  13       38.96       18.20     17.19 o
  -6  -7  13      225.09      221.86     25.79 o
  -5  -7  13       11.54       14.38     13.76 o
  -4  -7  13       53.30       53.14      9.86 o
  -3  -7  13       19.47        1.60     10.31 o
  -2  -7  13      500.18      546.27     27.51 o
  -1  -7  13      167.70      169.65     18.91 o
   0  -7  13      170.87      183.76     18.91 o
   1  -7  13      502.38      502.34     27.51 o
   2  -7  13        8.08        0.01     10.31 o
   3  -7  13      236.61      227.20     22.36 o
   4  -7  13      158.45      172.08     18.91 o
   5  -7  13        7.11        1.37     12.04 o
   6  -7  13      195.77      231.33     24.07 o
   7  -7  13      109.29      122.90     20.64 o
  -8  -6  13       44.62       56.01      9.46 o
  -7  -6  13        4.88        0.03     13.76 o
  -6  -6  13      127.41      176.72     24.07 o
  -5  -6  13      264.14      271.33     25.79 o
  -4  -6  13        0.23        0.06      7.00 o
  -3  -6  13      109.19      105.02     13.76 o
  -2  -6  13       59.15       52.47     13.76 o
  -1  -6  13      704.52      725.51     32.67 o
   0  -6  13       14.74       23.90     10.31 o
   1  -6  13      238.66      197.73     18.91 o
   2  -6  13      113.05      104.92     15.48 o
   3  -6  13       68.98       71.01     15.48 o
   4  -6  13       34.61       73.02     15.48 o
   5  -6  13      213.02      235.11     22.36 o
   6  -6  13        5.90        1.55     12.04 o
   7  -6  13        9.55        8.34     12.04 o
   8  -6  13       98.75      109.94     18.91 o
  -8  -5  13       70.43       81.83     10.22 o
  -7  -5  13       70.04       72.90      9.03 o
  -6  -5  13       64.70       60.07      9.86 o
  -5  -5  13      247.92      279.57     15.11 o
  -4  -5  13        4.57       13.26      5.80 o
  -3  -5  13        0.30        0.08     10.31 o
  -2  -5  13      470.62      497.75     25.79 o
  -1  -5  13        1.25        0.00      8.60 o
   0  -5  13     1871.17     1919.77     53.31 o
   1  -5  13      115.40      143.03     15.48 o
   2  -5  13       26.41        9.88     10.31 o
   3  -5  13      225.51      248.25     20.64 o
   4  -5  13      103.90      107.30     15.48 o
   5  -5  13      235.39      236.40     20.64 o
   6  -5  13     1356.69     1251.34     46.43 o
   7  -5  13       46.28       26.81     13.76 o
   8  -5  13       12.76       21.73     13.76 o
   9  -5  13      114.90      123.08     17.19 o
  -9  -4  13       51.29       33.79      8.75 o
  -8  -4  13        0.05        0.06     11.52 o
  -7  -4  13       72.25       69.53      9.34 o
  -6  -4  13      109.14      119.06     10.22 o
  -5  -4  13       38.74       35.21      7.29 o
  -4  -4  13       28.53       33.44      6.45 o
  -3  -4  13      116.11      130.60      8.24 o
  -2  -4  13       83.71       82.30      7.83 o
  -1  -4  13      655.25      632.77     27.51 o
   0  -4  13        0.87        0.07      8.60 o
   1  -4  13      701.60      742.35     30.95 o
   2  -4  13      277.03      334.71     22.36 o
   3  -4  13      170.23      202.48     18.91 o
   4  -4  13      761.70      817.02     32.67 o
   5  -4  13      766.05      713.63     30.95 o
   6  -4  13      631.11      601.78     29.24 o
   7  -4  13      315.14      276.46     22.36 o
   8  -4  13        2.85        5.50     12.04 o
   9  -4  13      157.82      212.89     22.36 o
  10  -4  13        0.44       17.69     13.76 o
  -9  -3  13        7.93        1.61      9.06 o
  -8  -3  13      168.67      154.24     29.24 o
  -7  -3  13        1.25        0.02      8.54 o
  -6  -3  13      149.52      144.40     10.56 o
  -5  -3  13      515.90      535.68     13.86 o
  -4  -3  13      169.07      168.68      8.54 o
  -3  -3  13      300.36      331.85     15.67 o
  -2  -3  13      212.28      217.67     11.50 o
  -1  -3  13      278.25      305.85     13.21 o
   0  -3  13     1183.44     1199.79     32.67 o
   1  -3  13       48.50       43.78      6.61 o
   2  -3  13     1717.10     1861.14     51.58 o
   3  -3  13      173.64      166.08     17.19 o
   4  -3  13      236.83      248.73     18.91 o
   5  -3  13       11.13        5.02     10.31 o
   6  -3  13       33.28       30.50     12.04 o
   7  -3  13      109.69      115.76     15.48 o
   8  -3  13      282.79      264.12     22.36 o
   9  -3  13        7.06        5.97     12.04 o
  10  -3  13      270.24      293.02     24.07 o
  11  -3  13       99.94      119.72     18.91 o
  -9  -2  13       92.63      102.38     14.31 o
  -8  -2  13       96.74       97.08     13.63 o
  -7  -2  13      236.47      237.44     16.86 o
  -6  -2  13        1.94        0.03      5.42 o
  -5  -2  13      213.04      224.20      9.94 o
  -4  -2  13      476.18      466.19     12.92 o
  -3  -2  13       23.02       19.38      5.46 o
  -2  -2  13      317.03      302.31     13.38 o
  -1  -2  13       64.31       79.54     13.76 o
   0  -2  13      704.63      759.83     27.51 o
   1  -2  13      468.94      453.22     15.17 o
   2  -2  13       45.04       51.18      7.29 o
   3  -2  13      291.38      297.51     12.38 o
   4  -2  13       30.23       37.29      7.00 o
   5  -2  13      772.19      816.59     32.67 o
   6  -2  13     2966.10     3162.33     75.67 o
   7  -2  13       47.21       42.32     12.04 o
   8  -2  13       77.54       99.29     15.48 o
   9  -2  13      476.99      534.24     27.51 o
  10  -2  13       57.18       72.56     13.76 o
  11  -2  13      469.20      492.68     29.24 o
  -8  -1  13       84.58       89.75     13.63 o
  -7  -1  13      163.58      176.16     15.26 o
  -6  -1  13      315.46      365.75     17.27 o
  -5  -1  13        2.75        0.02      5.42 o
  -4  -1  13      480.95      439.35     22.77 o
  -3  -1  13     1112.63     1108.88     18.61 o
  -2  -1  13        2.20        0.02      5.37 o
  -1  -1  13     1535.67     1448.36     28.55 o
   0  -1  13       21.66       14.76      6.08 o
   1  -1  13      468.53      481.82     16.38 o
   2  -1  13      453.53      463.24     16.34 o
   3  -1  13      123.04      132.27      9.06 o
   4  -1  13      975.96      909.53     21.04 o
   5  -1  13     1330.43     1267.43     30.95 o
   6  -1  13      963.27     1015.64     23.50 o
   7  -1  13     1744.95     1693.88     32.07 o
   8  -1  13      382.64      338.96     15.17 o
   9  -1  13      187.15      235.67     20.64 o
  10  -1  13      126.92      134.79     17.19 o
  11  -1  13      209.28      225.20     20.64 o
  12  -1  13      327.92      338.42     24.07 o
  -8   0  13       30.16       29.75     10.40 o
  -7   0  13       63.34       58.42      8.17 o
  -6   0  13        9.92       15.54      6.72 o
  -5   0  13      355.57      338.66     13.06 o
  -4   0  13       23.91       30.12      7.89 o
  -3   0  13      173.00      178.37     10.69 o
  -2   0  13      544.44      492.73     15.81 o
  -1   0  13      180.05      174.43     13.76 o
   0   0  13     2031.54     1984.47     38.69 o
   1   0  13      483.10      515.61     16.38 o
   2   0  13      834.06      759.54     19.34 o
   3   0  13     1715.79     1700.26     40.42 o
   4   0  13        0.24        0.01     10.31 o
   5   0  13      132.84      136.87     15.48 o
   6   0  13       12.10       16.01      6.61 o
[truncated: 84,627 more chars]
